# Supplementary material for: ATENA: A Web-Based Tool for Modelling Metal Oxide Nanoparticles Based on NanoFingerprint Quantitative Structure–Activity Relationships
Source: Molecules. 2024 May 10;29(10):2235. doi: 10.3390/molecules29102235 (PMC11124079; doi:10.3390/molecules29102235)
Supplement: Supplementary file 1 [file molecules-29-02235-s001.zip › Table S1.xlsx]

## Sheet: Sheet1
		Engineered	Size in	Size in	Concentration	Zeta	LDH	Pred.	Pred.	Pred.
ID	Name	Size	Water	PBS		Potential
					(X4)		response	(Eq.1)	(Eq.2)	(Eq.3)
		(X0)	(X1)	(X2)		(X5)
1	TiO2 30	30	125	1250	25	-10	0.9	0.81	0.78	-
2	TiO2 30	30	102	987	25	-12	1	0.82	0.78	-
3	TiO2 30	30	281	1543	50	-15	0.75	0.86	0.85	-
4	TiO2 30	30	101	1045	50	-9	0.7	0.88	0.85	-
5	TiO2 30	30	299	1754	100	-11	1.04	0.98	0.99	-
6	TiO2 30	30	134	961	100	-11	1.09	1.02	0.99	-
7	TiO2 30	30	600	1876	200	-12	1.15	1.24	1.26	-
8	TiO2 30	30	298	1165	200	-12	1.2	1.28	1.26	-
9	TiO2 45	45	129	2567	25	-9	0.9	0.82	0.84	-
10	TiO2 45	45	129	2309	25	-10	0.85	0.83	0.84	-
11	TiO2 45	45	201	2431	50	-9	0.75	0.89	0.91	-
12	TiO2 45	45	201	2987	50	-11	0.78	0.86	0.91	-
13	TiO2 45	45	451	2941	100	-11	1.4	-	-	-
14	TiO2 45	45	451	1934	100	-9	1.5	-	-	-
15	TiO2 45	45	876	1965	200	-11	1.35	1.31	1.31	-
16	TiO2 45	45	876	2109	200	-10	1.4	1.30	1.31	-
17	TiO2 125	125	136	3215	25	-11	1.25	1.15	1.15	-
18	TiO2 125	125	136	2667	25	-10	1.17	1.17	1.15	-
19	TiO2 125	125	149	3782	50	-10	1	1.19	1.22	-
20	TiO2 125	125	149	2144	50	-15	1.1	1.26	1.22	-
21	TiO2 125	125	343	3871	100	-12	1.5	1.32	1.35	-
22	TiO2 125	125	343	2890	100	-9	1.42	1.36	1.35	-
23	TiO2 125	125	967	3813	200	-9	1.6	1.59	1.62	-
24	TiO2 125	125	967	2671	200	-8	1.65	1.64	1.62	-
25	ZnO 50	50	55	158	25	-55	1.1	0.95	-	1.05
26	ZnO 60	60	68	208	25	-45	1.03	0.99	-	1.03
27	ZnO 70	70	71	198	25	-50	1.08	1.03	-	1.04
28	ZnO 50	50	56	258	50	-50	1	1.01	-	1.03
29	ZnO 60	60	78	386	50	-50	0.92	1.05	-	0.98
30	ZnO 70	70	95	279	50	-50	0.99	1.10	-	1.06
31	ZnO 50	50	168	314	100	-25	1.12	1.14	-	1.18
32	ZnO 60	60	151	385	100	-30	1.25	1.18	-	1.13
33	ZnO 70	70	172	354	100	-29	1.19	1.23	-	1.17
34	ZnO 1000	1000	1245	1319	25	-44	1.58	-	-	1.63
35	ZnO 1200	1200	1268	1325	25	-33	1.69	-	-	1.65
36	ZnO 1500	1500	1198	1381	25	-25	1.59	-	-	1.55
37	ZnO 1000	1000	1268	1459	50	-30	0.92	-	-	-
38	ZnO 1200	1200	1301	1587	50	-32	0.95	-	-	-
39	ZnO 1500	1500	1283	1523	50	-29	0.84	-	-	-
40	ZnO 1000	1000	1243	1925	100	-20	1.25	-	-	1.41
41	ZnO 1200	1200	1124	1805	100	-21	1.39	-	-	1.36
42	ZnO 1500	1500	1269	2109	100	-21	1.45	-	-	1.34
Minimum:		30	55	158	25	-55	1	0	0	0
Maximum:		1500	1301	3871	200	-8	1	0	0	0
