# Supplementary material for: ATENA: A Web-Based Tool for Modelling Metal Oxide Nanoparticles Based on NanoFingerprint Quantitative Structure–Activity Relationships
Source: Molecules. 2024 May 10;29(10):2235. doi: 10.3390/molecules29102235 (PMC11124079; doi:10.3390/molecules29102235)
Supplement: Supplementary file 1 [file molecules-29-02235-s001.zip › Table S2.xlsx]

## Sheet: Full 1 - 2021_Anantha_Metal_oxi
2021_Anantha_Metal_oxide_Classification_Data_non_normalised
	NPs	coresize	hydrosize	surfcharge	surfarea	Hsf	Ec	Ev	MeO	Cellline	Celltype	Expotime	dosage	enthalpy	ratio	e	esum	esumbyo	MW	Metal	Oxygen	ox	viability	class
0	Al2O3	39.7	267.0	36.3	64.7	-17345	-1.51	-9.81	5.67	HCMEC	Normal	24	1	1187.83	5556	1.61	3.22	1073	101.96	2	3	3	92.5258	nonToxic
1	Al2O3	39.7	267.0	36.3	64.7	-17345	-1.51	-9.81	5.67	HCMEC	Normal	24	0.01	1187.83	5556	1.61	3.22	1073	101.96	2	3	3	96134	nonToxic
2	Al2O3	39.7	267.0	36.3	64.7	-17345	-1.51	-9.81	5.67	HCMEC	Normal	24	0.1	1187.83	5556	1.61	3.22	1073	101.96	2	3	3	93.5567	nonToxic
3	Al2O3	39.7	267.0	36.3	64.7	-17345	-1.51	-9.81	5.67	HCMEC	Normal	24	1.0	1187.83	5556	1.61	3.22	1073	101.96	2	3	3	97.6804	nonToxic
4	Al2O3	39.7	267.0	36.3	64.7	-17345	-1.51	-9.81	5.67	HCMEC	Normal	24	5.0	1187.83	5556	1.61	3.22	1073	101.96	2	3	3	94.8454	nonToxic
5	Al2O3	39.7	267.0	36.3	64.7	-17345	-1.51	-9.81	5.67	HCMEC	Normal	24	10.0	1187.83	5556	1.61	3.22	1073	101.96	2	3	3	96.3918	nonToxic
6	Al2O3	39.7	267.0	36.3	64.7	-17345	-1.51	-9.81	5.67	HCMEC	Normal	24	20.0	1187.83	5556	1.61	3.22	1073	101.96	2	3	3	92268	nonToxic
7	Al2O3	39.7	267.0	36.3	64.7	-17345	-1.51	-9.81	5.67	HCMEC	Normal	24	50.0	1187.83	5556	1.61	3.22	1073	101.96	2	3	3	92268	nonToxic
8	Al2O3	39.7	267.0	36.3	64.7	-17345	-1.51	-9.81	5.67	HCMEC	Normal	24	100.0	1187.83	5556	1.61	3.22	1073	101.96	2	3	3	82732	nonToxic
9	Al2O3	39.7	267.0	36.3	64.7	-17345	-1.51	-9.81	5.67	HCMEC	Normal	12	1	1187.83	5556	1.61	3.22	1073	101.96	2	3	3	95.6897	nonToxic
10	Al2O3	39.7	267.0	36.3	64.7	-17345	-1.51	-9.81	5.67	HCMEC	Normal	12	0.01	1187.83	5556	1.61	3.22	1073	101.96	2	3	3	94.4828	nonToxic
11	Al2O3	39.7	267.0	36.3	64.7	-17345	-1.51	-9.81	5.67	HCMEC	Normal	12	0.1	1187.83	5556	1.61	3.22	1073	101.96	2	3	3	96.8966	nonToxic
12	Al2O3	39.7	267.0	36.3	64.7	-17345	-1.51	-9.81	5.67	HCMEC	Normal	12	1.0	1187.83	5556	1.61	3.22	1073	101.96	2	3	3	99.4828	nonToxic
13	Al2O3	39.7	267.0	36.3	64.7	-17345	-1.51	-9.81	5.67	HCMEC	Normal	12	5.0	1187.83	5556	1.61	3.22	1073	101.96	2	3	3	94.6552	nonToxic
14	Al2O3	39.7	267.0	36.3	64.7	-17345	-1.51	-9.81	5.67	HCMEC	Normal	12	10.0	1187.83	5556	1.61	3.22	1073	101.96	2	3	3	95431	nonToxic
15	Al2O3	39.7	267.0	36.3	64.7	-17345	-1.51	-9.81	5.67	HCMEC	Normal	12	20.0	1187.83	5556	1.61	3.22	1073	101.96	2	3	3	94.3966	nonToxic
16	Al2O3	39.7	267.0	36.3	64.7	-17345	-1.51	-9.81	5.67	HCMEC	Normal	12	50.0	1187.83	5556	1.61	3.22	1073	101.96	2	3	3	96.4655	nonToxic
17	Al2O3	39.7	267.0	36.3	64.7	-17345	-1.51	-9.81	5.67	HCMEC	Normal	12	100.0	1187.83	5556	1.61	3.22	1073	101.96	2	3	3	91.0345	nonToxic
18	CuO	46.3	239.0	42.8	24.1	-1609	-5.17	-6.51	5.87	HCMEC	Normal	24	1	713.74	2.74	1.9	1.9	1.9	79546	1	1	2	96134	nonToxic
19	CuO	46.3	239.0	42.8	24.1	-1609	-5.17	-6.51	5.87	HCMEC	Normal	24	0.01	713.74	2.74	1.9	1.9	1.9	79546	1	1	2	100.0	nonToxic
20	CuO	46.3	239.0	42.8	24.1	-1609	-5.17	-6.51	5.87	HCMEC	Normal	24	0.1	713.74	2.74	1.9	1.9	1.9	79546	1	1	2	95.3608	nonToxic
21	CuO	46.3	239.0	42.8	24.1	-1609	-5.17	-6.51	5.87	HCMEC	Normal	24	1.0	713.74	2.74	1.9	1.9	1.9	79546	1	1	2	96.6495	nonToxic
22	CuO	46.3	239.0	42.8	24.1	-1609	-5.17	-6.51	5.87	HCMEC	Normal	24	5.0	713.74	2.74	1.9	1.9	1.9	79546	1	1	2	74.7423	nonToxic
23	CuO	46.3	239.0	42.8	24.1	-1609	-5.17	-6.51	5.87	HCMEC	Normal	24	10.0	713.74	2.74	1.9	1.9	1.9	79546	1	1	2	43299	Toxic
24	CuO	46.3	239.0	42.8	24.1	-1609	-5.17	-6.51	5.87	HCMEC	Normal	24	20.0	713.74	2.74	1.9	1.9	1.9	79546	1	1	2	15.2062	Toxic
25	CuO	46.3	239.0	42.8	24.1	-1609	-5.17	-6.51	5.87	HCMEC	Normal	24	50.0	713.74	2.74	1.9	1.9	1.9	79546	1	1	2	13.6598	Toxic
26	CuO	46.3	239.0	42.8	24.1	-1609	-5.17	-6.51	5.87	HCMEC	Normal	24	100.0	713.74	2.74	1.9	1.9	1.9	79546	1	1	2	13.6598	Toxic
27	CuO	46.3	239.0	42.8	24.1	-1609	-5.17	-6.51	5.87	HCMEC	Normal	12	1	713.74	2.74	1.9	1.9	1.9	79546	1	1	2	96.9828	nonToxic
28	CuO	46.3	239.0	42.8	24.1	-1609	-5.17	-6.51	5.87	HCMEC	Normal	12	0.01	713.74	2.74	1.9	1.9	1.9	79546	1	1	2	94.6552	nonToxic
29	CuO	46.3	239.0	42.8	24.1	-1609	-5.17	-6.51	5.87	HCMEC	Normal	12	0.1	713.74	2.74	1.9	1.9	1.9	79546	1	1	2	95431	nonToxic
30	CuO	46.3	239.0	42.8	24.1	-1609	-5.17	-6.51	5.87	HCMEC	Normal	12	1.0	713.74	2.74	1.9	1.9	1.9	79546	1	1	2	98.2759	nonToxic
31	CuO	46.3	239.0	42.8	24.1	-1609	-5.17	-6.51	5.87	HCMEC	Normal	12	5.0	713.74	2.74	1.9	1.9	1.9	79546	1	1	2	82.2414	nonToxic
32	CuO	46.3	239.0	42.8	24.1	-1609	-5.17	-6.51	5.87	HCMEC	Normal	12	10.0	713.74	2.74	1.9	1.9	1.9	79546	1	1	2	62.3276	nonToxic
33	CuO	46.3	239.0	42.8	24.1	-1609	-5.17	-6.51	5.87	HCMEC	Normal	12	20.0	713.74	2.74	1.9	1.9	1.9	79546	1	1	2	44.4828	Toxic
34	CuO	46.3	239.0	42.8	24.1	-1609	-5.17	-6.51	5.87	HCMEC	Normal	12	50.0	713.74	2.74	1.9	1.9	1.9	79546	1	1	2	15.7759	Toxic
35	CuO	46.3	239.0	42.8	24.1	-1609	-5.17	-6.51	5.87	HCMEC	Normal	12	100.0	713.74	2.74	1.9	1.9	1.9	79546	1	1	2	13.9655	Toxic
36	Fe2O3	42.5	957.0	-8.2	82.8	-8512	-4.99	-6.99	5.98	HCMEC	Normal	24	1	1363.4	5455	1.83	3.66	1.22	159.6	2	3	3	96.8912	nonToxic
37	Fe2O3	42.5	957.0	-8.2	82.8	-8512	-4.99	-6.99	5.98	HCMEC	Normal	24	0.01	1363.4	5455	1.83	3.66	1.22	159.6	2	3	3	98.1865	nonToxic
38	Fe2O3	42.5	957.0	-8.2	82.8	-8512	-4.99	-6.99	5.98	HCMEC	Normal	24	0.1	1363.4	5455	1.83	3.66	1.22	159.6	2	3	3	100.2591	nonToxic
39	Fe2O3	42.5	957.0	-8.2	82.8	-8512	-4.99	-6.99	5.98	HCMEC	Normal	24	1.0	1363.4	5455	1.83	3.66	1.22	159.6	2	3	3	95.8549	nonToxic
40	Fe2O3	42.5	957.0	-8.2	82.8	-8512	-4.99	-6.99	5.98	HCMEC	Normal	24	5.0	1363.4	5455	1.83	3.66	1.22	159.6	2	3	3	90.9326	nonToxic
41	Fe2O3	42.5	957.0	-8.2	82.8	-8512	-4.99	-6.99	5.98	HCMEC	Normal	24	10.0	1363.4	5455	1.83	3.66	1.22	159.6	2	3	3	90.9326	nonToxic
42	Fe2O3	42.5	957.0	-8.2	82.8	-8512	-4.99	-6.99	5.98	HCMEC	Normal	24	20.0	1363.4	5455	1.83	3.66	1.22	159.6	2	3	3	94.3005	nonToxic
43	Fe2O3	42.5	957.0	-8.2	82.8	-8512	-4.99	-6.99	5.98	HCMEC	Normal	24	50.0	1363.4	5455	1.83	3.66	1.22	159.6	2	3	3	94.5596	nonToxic
44	Fe2O3	42.5	957.0	-8.2	82.8	-8512	-4.99	-6.99	5.98	HCMEC	Normal	24	100.0	1363.4	5455	1.83	3.66	1.22	159.6	2	3	3	91.9689	nonToxic
45	Fe2O3	42.5	957.0	-8.2	82.8	-8512	-4.99	-6.99	5.98	HCMEC	Normal	12	1	1363.4	5455	1.83	3.66	1.22	159.6	2	3	3	96.6234	nonToxic
46	Fe2O3	42.5	957.0	-8.2	82.8	-8512	-4.99	-6.99	5.98	HCMEC	Normal	12	0.01	1363.4	5455	1.83	3.66	1.22	159.6	2	3	3	96.3636	nonToxic
47	Fe2O3	42.5	957.0	-8.2	82.8	-8512	-4.99	-6.99	5.98	HCMEC	Normal	12	0.1	1363.4	5455	1.83	3.66	1.22	159.6	2	3	3	98.7013	nonToxic
48	Fe2O3	42.5	957.0	-8.2	82.8	-8512	-4.99	-6.99	5.98	HCMEC	Normal	12	1.0	1363.4	5455	1.83	3.66	1.22	159.6	2	3	3	98.7013	nonToxic
49	Fe2O3	42.5	957.0	-8.2	82.8	-8512	-4.99	-6.99	5.98	HCMEC	Normal	12	5.0	1363.4	5455	1.83	3.66	1.22	159.6	2	3	3	100.7792	nonToxic
50	Fe2O3	42.5	957.0	-8.2	82.8	-8512	-4.99	-6.99	5.98	HCMEC	Normal	12	10.0	1363.4	5455	1.83	3.66	1.22	159.6	2	3	3	100.4329	nonToxic
51	Fe2O3	42.5	957.0	-8.2	82.8	-8512	-4.99	-6.99	5.98	HCMEC	Normal	12	20.0	1363.4	5455	1.83	3.66	1.22	159.6	2	3	3	98.7013	nonToxic
52	Fe2O3	42.5	957.0	-8.2	82.8	-8512	-4.99	-6.99	5.98	HCMEC	Normal	12	50.0	1363.4	5455	1.83	3.66	1.22	159.6	2	3	3	99.7403	nonToxic
53	Fe2O3	42.5	957.0	-8.2	82.8	-8512	-4.99	-6.99	5.98	HCMEC	Normal	12	100.0	1363.4	5455	1.83	3.66	1.22	159.6	2	3	3	98.0087	nonToxic
54	TiO2	25.0	504.5	-10.7	210.0	-9779	-4.16	-7.49	5.77	SHSY5Y	Cancer	24	1e-05	1575.73	6557	1.54	1.54	0.77	79.86	1	2	4	100.0	nonToxic
55	TiO2	25.0	504.5	-10.7	210.0	-9779	-4.16	-7.49	5.77	SHSY5Y	Cancer	24	20.0	1575.73	6557	1.54	1.54	0.77	79.86	1	2	4	90.0	nonToxic
56	TiO2	25.0	504.5	-10.7	210.0	-9779	-4.16	-7.49	5.77	SHSY5Y	Cancer	24	40.0	1575.73	6557	1.54	1.54	0.77	79.86	1	2	4	122.2222	nonToxic
57	TiO2	25.0	504.5	-10.7	210.0	-9779	-4.16	-7.49	5.77	SHSY5Y	Cancer	24	60.0	1575.73	6557	1.54	1.54	0.77	79.86	1	2	4	111.1111	nonToxic
58	TiO2	25.0	504.5	-10.7	210.0	-9779	-4.16	-7.49	5.77	SHSY5Y	Cancer	24	80.0	1575.73	6557	1.54	1.54	0.77	79.86	1	2	4	127.7778	nonToxic
59	TiO2	25.0	504.5	-10.7	210.0	-9779	-4.16	-7.49	5.77	SHSY5Y	Cancer	24	100.0	1575.73	6557	1.54	1.54	0.77	79.86	1	2	4	142.2222	nonToxic
60	TiO2	25.0	504.5	-10.7	210.0	-9779	-4.16	-7.49	5.77	SHSY5Y	Cancer	24	120.0	1575.73	6557	1.54	1.54	0.77	79.86	1	2	4	115.5556	nonToxic
61	TiO2	25.0	504.5	-10.7	210.0	-9779	-4.16	-7.49	5.77	SHSY5Y	Cancer	24	150.0	1575.73	6557	1.54	1.54	0.77	79.86	1	2	4	151.1111	nonToxic
62	TiO2	25.0	504.5	-10.7	210.0	-9779	-4.16	-7.49	5.77	SHSY5Y	Cancer	6	1e-05	1575.73	6557	1.54	1.54	0.77	79.86	1	2	4	100.0	nonToxic
63	TiO2	25.0	504.5	-10.7	210.0	-9779	-4.16	-7.49	5.77	SHSY5Y	Cancer	6	20.0	1575.73	6557	1.54	1.54	0.77	79.86	1	2	4	116.6667	nonToxic
64	TiO2	25.0	504.5	-10.7	210.0	-9779	-4.16	-7.49	5.77	SHSY5Y	Cancer	6	40.0	1575.73	6557	1.54	1.54	0.77	79.86	1	2	4	110.0	nonToxic
65	TiO2	25.0	504.5	-10.7	210.0	-9779	-4.16	-7.49	5.77	SHSY5Y	Cancer	6	60.0	1575.73	6557	1.54	1.54	0.77	79.86	1	2	4	104.4444	nonToxic
66	TiO2	25.0	504.5	-10.7	210.0	-9779	-4.16	-7.49	5.77	SHSY5Y	Cancer	6	80.0	1575.73	6557	1.54	1.54	0.77	79.86	1	2	4	111.1111	nonToxic
67	TiO2	25.0	504.5	-10.7	210.0	-9779	-4.16	-7.49	5.77	SHSY5Y	Cancer	6	100.0	1575.73	6557	1.54	1.54	0.77	79.86	1	2	4	122.2222	nonToxic
68	TiO2	25.0	504.5	-10.7	210.0	-9779	-4.16	-7.49	5.77	SHSY5Y	Cancer	6	120.0	1575.73	6557	1.54	1.54	0.77	79.86	1	2	4	121.1111	nonToxic
69	TiO2	25.0	504.5	-10.7	210.0	-9779	-4.16	-7.49	5.77	SHSY5Y	Cancer	6	150.0	1575.73	6557	1.54	1.54	0.77	79.86	1	2	4	121.1111	nonToxic
70	TiO2	25.0	504.5	-10.7	210.0	-9779	-4.16	-7.49	5.77	SHSY5Y	Cancer	3	1e-05	1575.73	6557	1.54	1.54	0.77	79.86	1	2	4	100.0	nonToxic
71	TiO2	25.0	504.5	-10.7	210.0	-9779	-4.16	-7.49	5.77	SHSY5Y	Cancer	3	20.0	1575.73	6557	1.54	1.54	0.77	79.86	1	2	4	110.0	nonToxic
72	TiO2	25.0	504.5	-10.7	210.0	-9779	-4.16	-7.49	5.77	SHSY5Y	Cancer	3	40.0	1575.73	6557	1.54	1.54	0.77	79.86	1	2	4	120.0	nonToxic
73	TiO2	25.0	504.5	-10.7	210.0	-9779	-4.16	-7.49	5.77	SHSY5Y	Cancer	3	60.0	1575.73	6557	1.54	1.54	0.77	79.86	1	2	4	115.5556	nonToxic
74	TiO2	25.0	504.5	-10.7	210.0	-9779	-4.16	-7.49	5.77	SHSY5Y	Cancer	3	80.0	1575.73	6557	1.54	1.54	0.77	79.86	1	2	4	114.4444	nonToxic
75	TiO2	25.0	504.5	-10.7	210.0	-9779	-4.16	-7.49	5.77	SHSY5Y	Cancer	3	100.0	1575.73	6557	1.54	1.54	0.77	79.86	1	2	4	122.2222	nonToxic
76	TiO2	25.0	504.5	-10.7	210.0	-9779	-4.16	-7.49	5.77	SHSY5Y	Cancer	3	120.0	1575.73	6557	1.54	1.54	0.77	79.86	1	2	4	121.1111	nonToxic
77	TiO2	25.0	504.5	-10.7	210.0	-9779	-4.16	-7.49	5.77	SHSY5Y	Cancer	3	150.0	1575.73	6557	1.54	1.54	0.77	79.86	1	2	4	116.6667	nonToxic
78	TiO2	25.0	504.5	-10.7	210.0	-9779	-4.16	-7.49	5.77	SHSY5Y	Cancer	24	1e-05	1575.73	6557	1.54	1.54	0.77	79.86	1	2	4	100.0	nonToxic
79	TiO2	25.0	504.5	-10.7	210.0	-9779	-4.16	-7.49	5.77	SHSY5Y	Cancer	24	20.0	1575.73	6557	1.54	1.54	0.77	79.86	1	2	4	82.2599	nonToxic
80	TiO2	25.0	504.5	-10.7	210.0	-9779	-4.16	-7.49	5.77	SHSY5Y	Cancer	24	40.0	1575.73	6557	1.54	1.54	0.77	79.86	1	2	4	76.7232	nonToxic
81	TiO2	25.0	504.5	-10.7	210.0	-9779	-4.16	-7.49	5.77	SHSY5Y	Cancer	24	60.0	1575.73	6557	1.54	1.54	0.77	79.86	1	2	4	83.8418	nonToxic
82	TiO2	25.0	504.5	-10.7	210.0	-9779	-4.16	-7.49	5.77	SHSY5Y	Cancer	24	80.0	1575.73	6557	1.54	1.54	0.77	79.86	1	2	4	85.4237	nonToxic
83	TiO2	25.0	504.5	-10.7	210.0	-9779	-4.16	-7.49	5.77	SHSY5Y	Cancer	24	100.0	1575.73	6557	1.54	1.54	0.77	79.86	1	2	4	93.3333	nonToxic
84	TiO2	25.0	504.5	-10.7	210.0	-9779	-4.16	-7.49	5.77	SHSY5Y	Cancer	24	120.0	1575.73	6557	1.54	1.54	0.77	79.86	1	2	4	90.1695	nonToxic
85	TiO2	25.0	504.5	-10.7	210.0	-9779	-4.16	-7.49	5.77	SHSY5Y	Cancer	24	150.0	1575.73	6557	1.54	1.54	0.77	79.86	1	2	4	98.8701	nonToxic
86	TiO2	25.0	504.5	-10.7	210.0	-9779	-4.16	-7.49	5.77	SHSY5Y	Cancer	6	1e-05	1575.73	6557	1.54	1.54	0.77	79.86	1	2	4	100.0	nonToxic
87	TiO2	25.0	504.5	-10.7	210.0	-9779	-4.16	-7.49	5.77	SHSY5Y	Cancer	6	20.0	1575.73	6557	1.54	1.54	0.77	79.86	1	2	4	90.1695	nonToxic
88	TiO2	25.0	504.5	-10.7	210.0	-9779	-4.16	-7.49	5.77	SHSY5Y	Cancer	6	40.0	1575.73	6557	1.54	1.54	0.77	79.86	1	2	4	103.6158	nonToxic
89	TiO2	25.0	504.5	-10.7	210.0	-9779	-4.16	-7.49	5.77	SHSY5Y	Cancer	6	60.0	1575.73	6557	1.54	1.54	0.77	79.86	1	2	4	88.5876	nonToxic
90	TiO2	25.0	504.5	-10.7	210.0	-9779	-4.16	-7.49	5.77	SHSY5Y	Cancer	6	80.0	1575.73	6557	1.54	1.54	0.77	79.86	1	2	4	96.4972	nonToxic
91	TiO2	25.0	504.5	-10.7	210.0	-9779	-4.16	-7.49	5.77	SHSY5Y	Cancer	6	100.0	1575.73	6557	1.54	1.54	0.77	79.86	1	2	4	115.4802	nonToxic
92	TiO2	25.0	504.5	-10.7	210.0	-9779	-4.16	-7.49	5.77	SHSY5Y	Cancer	6	120.0	1575.73	6557	1.54	1.54	0.77	79.86	1	2	4	95.7062	nonToxic
93	TiO2	25.0	504.5	-10.7	210.0	-9779	-4.16	-7.49	5.77	SHSY5Y	Cancer	6	150.0	1575.73	6557	1.54	1.54	0.77	79.86	1	2	4	118.6441	nonToxic
94	TiO2	25.0	504.5	-10.7	210.0	-9779	-4.16	-7.49	5.77	SHSY5Y	Cancer	3	1e-05	1575.73	6557	1.54	1.54	0.77	79.86	1	2	4	100.0	nonToxic
95	TiO2	25.0	504.5	-10.7	210.0	-9779	-4.16	-7.49	5.77	SHSY5Y	Cancer	3	20.0	1575.73	6557	1.54	1.54	0.77	79.86	1	2	4	90.9605	nonToxic
96	TiO2	25.0	504.5	-10.7	210.0	-9779	-4.16	-7.49	5.77	SHSY5Y	Cancer	3	40.0	1575.73	6557	1.54	1.54	0.77	79.86	1	2	4	94.1243	nonToxic
97	TiO2	25.0	504.5	-10.7	210.0	-9779	-4.16	-7.49	5.77	SHSY5Y	Cancer	3	60.0	1575.73	6557	1.54	1.54	0.77	79.86	1	2	4	104.4068	nonToxic
98	TiO2	25.0	504.5	-10.7	210.0	-9779	-4.16	-7.49	5.77	SHSY5Y	Cancer	3	80.0	1575.73	6557	1.54	1.54	0.77	79.86	1	2	4	87.0056	nonToxic
99	TiO2	25.0	504.5	-10.7	210.0	-9779	-4.16	-7.49	5.77	SHSY5Y	Cancer	3	100.0	1575.73	6557	1.54	1.54	0.77	79.86	1	2	4	82.2599	nonToxic
100	TiO2	25.0	504.5	-10.7	210.0	-9779	-4.16	-7.49	5.77	SHSY5Y	Cancer	3	120.0	1575.73	6557	1.54	1.54	0.77	79.86	1	2	4	106.7797	nonToxic
101	TiO2	25.0	504.5	-10.7	210.0	-9779	-4.16	-7.49	5.77	SHSY5Y	Cancer	3	150.0	1575.73	6557	1.54	1.54	0.77	79.86	1	2	4	94.1243	nonToxic
102	TiO2	25.0	228.3	-10.7	40.0	-9779	-4.16	-7.49	5.77	SHSY5Y	Cancer	24	1e-05	1575.73	6557	1.54	1.54	0.77	79.86	1	2	4	100.0	nonToxic
103	TiO2	25.0	228.3	-10.7	40.0	-9779	-4.16	-7.49	5.77	SHSY5Y	Cancer	24	20.0	1575.73	6557	1.54	1.54	0.77	79.86	1	2	4	87.62	nonToxic
104	TiO2	25.0	228.3	-10.7	40.0	-9779	-4.16	-7.49	5.77	SHSY5Y	Cancer	24	40.0	1575.73	6557	1.54	1.54	0.77	79.86	1	2	4	94.16	nonToxic
105	TiO2	25.0	228.3	-10.7	40.0	-9779	-4.16	-7.49	5.77	SHSY5Y	Cancer	24	60.0	1575.73	6557	1.54	1.54	0.77	79.86	1	2	4	84.14	nonToxic
106	TiO2	25.0	228.3	-10.7	40.0	-9779	-4.16	-7.49	5.77	SHSY5Y	Cancer	24	80.0	1575.73	6557	1.54	1.54	0.77	79.86	1	2	4	99.83	nonToxic
107	TiO2	25.0	228.3	-10.7	40.0	-9779	-4.16	-7.49	5.77	SHSY5Y	Cancer	24	100.0	1575.73	6557	1.54	1.54	0.77	79.86	1	2	4	101.14	nonToxic
108	TiO2	25.0	228.3	-10.7	40.0	-9779	-4.16	-7.49	5.77	SHSY5Y	Cancer	24	120.0	1575.73	6557	1.54	1.54	0.77	79.86	1	2	4	112.47	nonToxic
109	TiO2	25.0	228.3	-10.7	40.0	-9779	-4.16	-7.49	5.77	SHSY5Y	Cancer	24	150.0	1575.73	6557	1.54	1.54	0.77	79.86	1	2	4	108.55	nonToxic
110	TiO2	25.0	228.3	-10.7	40.0	-9779	-4.16	-7.49	5.77	SHSY5Y	Cancer	6	1e-05	1575.73	6557	1.54	1.54	0.77	79.86	1	2	4	100.0	nonToxic
111	TiO2	25.0	228.3	-10.7	40.0	-9779	-4.16	-7.49	5.77	SHSY5Y	Cancer	6	20.0	1575.73	6557	1.54	1.54	0.77	79.86	1	2	4	95.9	nonToxic
112	TiO2	25.0	228.3	-10.7	40.0	-9779	-4.16	-7.49	5.77	SHSY5Y	Cancer	6	40.0	1575.73	6557	1.54	1.54	0.77	79.86	1	2	4	100.7	nonToxic
113	TiO2	25.0	228.3	-10.7	40.0	-9779	-4.16	-7.49	5.77	SHSY5Y	Cancer	6	60.0	1575.73	6557	1.54	1.54	0.77	79.86	1	2	4	87.19	nonToxic
114	TiO2	25.0	228.3	-10.7	40.0	-9779	-4.16	-7.49	5.77	SHSY5Y	Cancer	6	80.0	1575.73	6557	1.54	1.54	0.77	79.86	1	2	4	112.04	nonToxic
115	TiO2	25.0	228.3	-10.7	40.0	-9779	-4.16	-7.49	5.77	SHSY5Y	Cancer	6	100.0	1575.73	6557	1.54	1.54	0.77	79.86	1	2	4	102.01	nonToxic
116	TiO2	25.0	228.3	-10.7	40.0	-9779	-4.16	-7.49	5.77	SHSY5Y	Cancer	6	120.0	1575.73	6557	1.54	1.54	0.77	79.86	1	2	4	102.01	nonToxic
117	TiO2	25.0	228.3	-10.7	40.0	-9779	-4.16	-7.49	5.77	SHSY5Y	Cancer	6	150.0	1575.73	6557	1.54	1.54	0.77	79.86	1	2	4	91.11	nonToxic
118	TiO2	25.0	228.3	-10.7	40.0	-9779	-4.16	-7.49	5.77	SHSY5Y	Cancer	3	1e-05	1575.73	6557	1.54	1.54	0.77	79.86	1	2	4	100.0	nonToxic
119	TiO2	25.0	228.3	-10.7	40.0	-9779	-4.16	-7.49	5.77	SHSY5Y	Cancer	3	20.0	1575.73	6557	1.54	1.54	0.77	79.86	1	2	4	122.5	nonToxic
120	TiO2	25.0	228.3	-10.7	40.0	-9779	-4.16	-7.49	5.77	SHSY5Y	Cancer	3	40.0	1575.73	6557	1.54	1.54	0.77	79.86	1	2	4	124.6	nonToxic
121	TiO2	25.0	228.3	-10.7	40.0	-9779	-4.16	-7.49	5.77	SHSY5Y	Cancer	3	60.0	1575.73	6557	1.54	1.54	0.77	79.86	1	2	4	125.9	nonToxic
122	TiO2	25.0	228.3	-10.7	40.0	-9779	-4.16	-7.49	5.77	SHSY5Y	Cancer	3	80.0	1575.73	6557	1.54	1.54	0.77	79.86	1	2	4	127.3	nonToxic
123	TiO2	25.0	228.3	-10.7	40.0	-9779	-4.16	-7.49	5.77	SHSY5Y	Cancer	3	100.0	1575.73	6557	1.54	1.54	0.77	79.86	1	2	4	118.14	nonToxic
124	TiO2	25.0	228.3	-10.7	40.0	-9779	-4.16	-7.49	5.77	SHSY5Y	Cancer	3	120.0	1575.73	6557	1.54	1.54	0.77	79.86	1	2	4	116.4	nonToxic
125	TiO2	25.0	228.3	-10.7	40.0	-9779	-4.16	-7.49	5.77	SHSY5Y	Cancer	3	150.0	1575.73	6557	1.54	1.54	0.77	79.86	1	2	4	116.4	nonToxic
126	TiO2	25.0	228.3	-10.7	40.0	-9779	-4.16	-7.49	5.77	SHSY5Y	Cancer	24	1e-05	1575.73	6557	1.54	1.54	0.77	79.86	1	2	4	100.0	nonToxic
127	TiO2	25.0	228.3	-10.7	40.0	-9779	-4.16	-7.49	5.77	SHSY5Y	Cancer	24	20.0	1575.73	6557	1.54	1.54	0.77	79.86	1	2	4	105.5	nonToxic
128	TiO2	25.0	228.3	-10.7	40.0	-9779	-4.16	-7.49	5.77	SHSY5Y	Cancer	24	40.0	1575.73	6557	1.54	1.54	0.77	79.86	1	2	4	95.67	nonToxic
129	TiO2	25.0	228.3	-10.7	40.0	-9779	-4.16	-7.49	5.77	SHSY5Y	Cancer	24	60.0	1575.73	6557	1.54	1.54	0.77	79.86	1	2	4	102.71	nonToxic
130	TiO2	25.0	228.3	-10.7	40.0	-9779	-4.16	-7.49	5.77	SHSY5Y	Cancer	24	80.0	1575.73	6557	1.54	1.54	0.77	79.86	1	2	4	106.58	nonToxic
131	TiO2	25.0	228.3	-10.7	40.0	-9779	-4.16	-7.49	5.77	SHSY5Y	Cancer	24	100.0	1575.73	6557	1.54	1.54	0.77	79.86	1	2	4	99.89	nonToxic
132	TiO2	25.0	228.3	-10.7	40.0	-9779	-4.16	-7.49	5.77	SHSY5Y	Cancer	24	120.0	1575.73	6557	1.54	1.54	0.77	79.86	1	2	4	114.67	nonToxic
133	TiO2	25.0	228.3	-10.7	40.0	-9779	-4.16	-7.49	5.77	SHSY5Y	Cancer	24	150.0	1575.73	6557	1.54	1.54	0.77	79.86	1	2	4	119.59	nonToxic
134	TiO2	25.0	228.3	-10.7	40.0	-9779	-4.16	-7.49	5.77	SHSY5Y	Cancer	6	1e-05	1575.73	6557	1.54	1.54	0.77	79.86	1	2	4	100.0	nonToxic
135	TiO2	25.0	228.3	-10.7	40.0	-9779	-4.16	-7.49	5.77	SHSY5Y	Cancer	6	20.0	1575.73	6557	1.54	1.54	0.77	79.86	1	2	4	93.91	nonToxic
136	TiO2	25.0	228.3	-10.7	40.0	-9779	-4.16	-7.49	5.77	SHSY5Y	Cancer	6	40.0	1575.73	6557	1.54	1.54	0.77	79.86	1	2	4	92.16	nonToxic
137	TiO2	25.0	228.3	-10.7	40.0	-9779	-4.16	-7.49	5.77	SHSY5Y	Cancer	6	60.0	1575.73	6557	1.54	1.54	0.77	79.86	1	2	4	95.67	nonToxic
138	TiO2	25.0	228.3	-10.7	40.0	-9779	-4.16	-7.49	5.77	SHSY5Y	Cancer	6	80.0	1575.73	6557	1.54	1.54	0.77	79.86	1	2	4	90.05	nonToxic
139	TiO2	25.0	228.3	-10.7	40.0	-9779	-4.16	-7.49	5.77	SHSY5Y	Cancer	6	100.0	1575.73	6557	1.54	1.54	0.77	79.86	1	2	4	88.29	nonToxic
140	TiO2	25.0	228.3	-10.7	40.0	-9779	-4.16	-7.49	5.77	SHSY5Y	Cancer	6	120.0	1575.73	6557	1.54	1.54	0.77	79.86	1	2	4	103.06	nonToxic
141	TiO2	25.0	228.3	-10.7	40.0	-9779	-4.16	-7.49	5.77	SHSY5Y	Cancer	6	150.0	1575.73	6557	1.54	1.54	0.77	79.86	1	2	4	90.75	nonToxic
142	TiO2	25.0	228.3	-10.7	40.0	-9779	-4.16	-7.49	5.77	SHSY5Y	Cancer	3	1e-05	1575.73	6557	1.54	1.54	0.77	79.86	1	2	4	100.0	nonToxic
143	TiO2	25.0	228.3	-10.7	40.0	-9779	-4.16	-7.49	5.77	SHSY5Y	Cancer	3	20.0	1575.73	6557	1.54	1.54	0.77	79.86	1	2	4	107.9	nonToxic
144	TiO2	25.0	228.3	-10.7	40.0	-9779	-4.16	-7.49	5.77	SHSY5Y	Cancer	3	40.0	1575.73	6557	1.54	1.54	0.77	79.86	1	2	4	101.6	nonToxic
145	TiO2	25.0	228.3	-10.7	40.0	-9779	-4.16	-7.49	5.77	SHSY5Y	Cancer	3	60.0	1575.73	6557	1.54	1.54	0.77	79.86	1	2	4	105.1	nonToxic
146	TiO2	25.0	228.3	-10.7	40.0	-9779	-4.16	-7.49	5.77	SHSY5Y	Cancer	3	80.0	1575.73	6557	1.54	1.54	0.77	79.86	1	2	4	103.06	nonToxic
147	TiO2	25.0	228.3	-10.7	40.0	-9779	-4.16	-7.49	5.77	SHSY5Y	Cancer	3	100.0	1575.73	6557	1.54	1.54	0.77	79.86	1	2	4	94.97	nonToxic
148	TiO2	25.0	228.3	-10.7	40.0	-9779	-4.16	-7.49	5.77	SHSY5Y	Cancer	3	120.0	1575.73	6557	1.54	1.54	0.77	79.86	1	2	4	95.32	nonToxic
149	TiO2	25.0	228.3	-10.7	40.0	-9779	-4.16	-7.49	5.77	SHSY5Y	Cancer	3	150.0	1575.73	6557	1.54	1.54	0.77	79.86	1	2	4	97.78	nonToxic
150	TiO2	21.0	74.0	-9.42	57.0	-9779	-4.16	-7.49	5.77	MCF10A	Cancer	24	1e-05	1575.73	6557	1.54	1.54	0.77	79.86	1	2	4	96.1027	nonToxic
151	TiO2	21.0	74.0	-9.42	57.0	-9779	-4.16	-7.49	5.77	MCF10A	Cancer	24	150.0	1575.73	6557	1.54	1.54	0.77	79.86	1	2	4	80.5606	nonToxic
152	TiO2	21.0	74.0	-9.42	57.0	-9779	-4.16	-7.49	5.77	MCF10A	Cancer	24	1e-05	1575.73	6557	1.54	1.54	0.77	79.86	1	2	4	96.5641	nonToxic
153	TiO2	21.0	74.0	-9.42	57.0	-9779	-4.16	-7.49	5.77	MCF10A	Cancer	24	150.0	1575.73	6557	1.54	1.54	0.77	79.86	1	2	4	96.0304	nonToxic
154	TiO2	21.0	74.0	-9.42	57.0	-9779	-4.16	-7.49	5.77	WI38	Normal	24	1e-05	1575.73	6557	1.54	1.54	0.77	79.86	1	2	4	94.1623	nonToxic
155	TiO2	21.0	74.0	-9.42	57.0	-9779	-4.16	-7.49	5.77	WI38	Normal	24	150.0	1575.73	6557	1.54	1.54	0.77	79.86	1	2	4	75.8821	nonToxic
156	TiO2	21.0	74.0	-9.42	57.0	-9779	-4.16	-7.49	5.77	WI38	Normal	24	1e-05	1575.73	6557	1.54	1.54	0.77	79.86	1	2	4	94.7795	nonToxic
157	TiO2	21.0	74.0	-9.42	57.0	-9779	-4.16	-7.49	5.77	WI38	Normal	24	150.0	1575.73	6557	1.54	1.54	0.77	79.86	1	2	4	79.0703	nonToxic
158	TiO2	21.0	74.0	-9.42	57.0	-9779	-4.16	-7.49	5.77	ChangLiv	Normal	24	1e-05	1575.73	6557	1.54	1.54	0.77	79.86	1	2	4	93757	nonToxic
159	TiO2	21.0	74.0	-9.42	57.0	-9779	-4.16	-7.49	5.77	ChangLiv	Normal	24	150.0	1575.73	6557	1.54	1.54	0.77	79.86	1	2	4	79.0703	nonToxic
160	TiO2	21.0	74.0	-9.42	57.0	-9779	-4.16	-7.49	5.77	ChangLiv	Normal	24	1e-05	1575.73	6557	1.54	1.54	0.77	79.86	1	2	4	95.6434	nonToxic
161	TiO2	21.0	74.0	-9.42	57.0	-9779	-4.16	-7.49	5.77	ChangLiv	Normal	24	150.0	1575.73	6557	1.54	1.54	0.77	79.86	1	2	4	94.7002	nonToxic
162	TiO2	21.0	133.0	-9.42	57.0	-9779	-4.16	-7.49	5.77	ChangLiv	Normal	24	1e-05	1575.73	6557	1.54	1.54	0.77	79.86	1	2	4	93757	nonToxic
163	TiO2	21.0	133.0	-9.42	57.0	-9779	-4.16	-7.49	5.77	ChangLiv	Normal	24	150.0	1575.73	6557	1.54	1.54	0.77	79.86	1	2	4	59.1287	nonToxic
164	TiO2	21.0	133.0	-9.42	57.0	-9779	-4.16	-7.49	5.77	ChangLiv	Normal	24	1e-05	1575.73	6557	1.54	1.54	0.77	79.86	1	2	4	95.6434	nonToxic
165	TiO2	21.0	133.0	-9.42	57.0	-9779	-4.16	-7.49	5.77	ChangLiv	Normal	24	150.0	1575.73	6557	1.54	1.54	0.77	79.86	1	2	4	93.2046	nonToxic
166	TiO2	21.0	327.0	-9.42	57.0	-9779	-4.16	-7.49	5.77	ChangLiv	Normal	24	1e-05	1575.73	6557	1.54	1.54	0.77	79.86	1	2	4	93757	nonToxic
167	TiO2	21.0	327.0	-9.42	57.0	-9779	-4.16	-7.49	5.77	ChangLiv	Normal	24	1e-05	1575.73	6557	1.54	1.54	0.77	79.86	1	2	4	95.6434	nonToxic
168	TiO2	40.0	322.3	-25.27	50.0	-9779	-4.16	-7.49	5.77	L02	Normal	24	1e-05	1575.73	6557	1.54	1.54	0.77	79.86	1	2	4	90.4	nonToxic
169	TiO2	40.0	322.3	-25.27	50.0	-9779	-4.16	-7.49	5.77	L02	Normal	24	1.0	1575.73	6557	1.54	1.54	0.77	79.86	1	2	4	91.1	nonToxic
170	TiO2	40.0	322.3	-25.27	50.0	-9779	-4.16	-7.49	5.77	L02	Normal	24	5.0	1575.73	6557	1.54	1.54	0.77	79.86	1	2	4	92.6	nonToxic
171	TiO2	40.0	322.3	-25.27	50.0	-9779	-4.16	-7.49	5.77	L02	Normal	24	10.0	1575.73	6557	1.54	1.54	0.77	79.86	1	2	4	89.6	nonToxic
172	TiO2	40.0	322.3	-25.27	50.0	-9779	-4.16	-7.49	5.77	L02	Normal	12	1e-05	1575.73	6557	1.54	1.54	0.77	79.86	1	2	4	92.6	nonToxic
173	TiO2	40.0	322.3	-25.27	50.0	-9779	-4.16	-7.49	5.77	L02	Normal	12	1.0	1575.73	6557	1.54	1.54	0.77	79.86	1	2	4	93.9	nonToxic
174	TiO2	40.0	322.3	-25.27	50.0	-9779	-4.16	-7.49	5.77	L02	Normal	12	5.0	1575.73	6557	1.54	1.54	0.77	79.86	1	2	4	92.2	nonToxic
175	TiO2	40.0	322.3	-25.27	50.0	-9779	-4.16	-7.49	5.77	L02	Normal	12	10.0	1575.73	6557	1.54	1.54	0.77	79.86	1	2	4	92.5	nonToxic
176	TiO2	40.0	322.3	-25.27	50.0	-9779	-4.16	-7.49	5.77	L02	Normal	6	1e-05	1575.73	6557	1.54	1.54	0.77	79.86	1	2	4	96.2	nonToxic
177	TiO2	40.0	322.3	-25.27	50.0	-9779	-4.16	-7.49	5.77	L02	Normal	6	1.0	1575.73	6557	1.54	1.54	0.77	79.86	1	2	4	97.3	nonToxic
178	TiO2	40.0	322.3	-25.27	50.0	-9779	-4.16	-7.49	5.77	L02	Normal	6	5.0	1575.73	6557	1.54	1.54	0.77	79.86	1	2	4	89.4	nonToxic
179	TiO2	40.0	322.3	-25.27	50.0	-9779	-4.16	-7.49	5.77	L02	Normal	6	10.0	1575.73	6557	1.54	1.54	0.77	79.86	1	2	4	91.5	nonToxic
180	TiO2	20.0	707.0	-12.1	50.4	-9779	-4.16	-7.49	5.77	BEAS2B	Normal	24	1e-05	1575.73	6557	1.54	1.54	0.77	79.86	1	2	4	100.0	nonToxic
181	TiO2	20.0	707.0	-12.1	50.4	-9779	-4.16	-7.49	5.77	BEAS2B	Normal	24	10.0	1575.73	6557	1.54	1.54	0.77	79.86	1	2	4	99.27102	nonToxic
182	TiO2	20.0	707.0	-12.1	50.4	-9779	-4.16	-7.49	5.77	BEAS2B	Normal	24	30.0	1575.73	6557	1.54	1.54	0.77	79.86	1	2	4	100.0	nonToxic
183	TiO2	20.0	707.0	-12.1	50.4	-9779	-4.16	-7.49	5.77	BEAS2B	Normal	24	100.0	1575.73	6557	1.54	1.54	0.77	79.86	1	2	4	96.784501	nonToxic
184	TiO2	20.0	707.0	-12.1	50.4	-9779	-4.16	-7.49	5.77	BEAS2B	Normal	24	300.0	1575.73	6557	1.54	1.54	0.77	79.86	1	2	4	79.748352	nonToxic
185	TiO2	10.0	1457.0	-11.0	166.0	-9779	-4.16	-7.49	5.77	BEAS2B	Normal	24	1e-05	1575.73	6557	1.54	1.54	0.77	79.86	1	2	4	100.0	nonToxic
186	TiO2	10.0	1457.0	-11.0	166.0	-9779	-4.16	-7.49	5.77	BEAS2B	Normal	24	10.0	1575.73	6557	1.54	1.54	0.77	79.86	1	2	4	94.686567	nonToxic
187	TiO2	10.0	1457.0	-11.0	166.0	-9779	-4.16	-7.49	5.77	BEAS2B	Normal	24	30.0	1575.73	6557	1.54	1.54	0.77	79.86	1	2	4	91.303482	nonToxic
188	TiO2	10.0	1457.0	-11.0	166.0	-9779	-4.16	-7.49	5.77	BEAS2B	Normal	24	100.0	1575.73	6557	1.54	1.54	0.77	79.86	1	2	4	96.756218	nonToxic
189	TiO2	10.0	1457.0	-11.0	166.0	-9779	-4.16	-7.49	5.77	BEAS2B	Normal	24	300.0	1575.73	6557	1.54	1.54	0.77	79.86	1	2	4	84.507462	nonToxic
190	TiO2	35.0	1814.0	-35.5	66.0	-9779	-4.16	-7.49	5.77	A549	Cancer	72	1e-05	1575.73	6557	1.54	1.54	0.77	79.86	1	2	4	101.5761	nonToxic
191	TiO2	35.0	1814.0	-35.5	66.0	-9779	-4.16	-7.49	5.77	A549	Cancer	72	6.25	1575.73	6557	1.54	1.54	0.77	79.86	1	2	4	76.5942	nonToxic
192	TiO2	35.0	1814.0	-35.5	66.0	-9779	-4.16	-7.49	5.77	A549	Cancer	72	12.5	1575.73	6557	1.54	1.54	0.77	79.86	1	2	4	82.4275	nonToxic
193	TiO2	35.0	1814.0	-35.5	66.0	-9779	-4.16	-7.49	5.77	A549	Cancer	72	25.0	1575.73	6557	1.54	1.54	0.77	79.86	1	2	4	76721	nonToxic
194	TiO2	35.0	1814.0	-35.5	66.0	-9779	-4.16	-7.49	5.77	A549	Cancer	72	50.0	1575.73	6557	1.54	1.54	0.77	79.86	1	2	4	73.2971	nonToxic
195	TiO2	35.0	1814.0	-35.5	66.0	-9779	-4.16	-7.49	5.77	A549	Cancer	12	1e-05	1575.73	6557	1.54	1.54	0.77	79.86	1	2	4	100.7394	nonToxic
196	TiO2	35.0	1814.0	-35.5	66.0	-9779	-4.16	-7.49	5.77	A549	Cancer	12	6.25	1575.73	6557	1.54	1.54	0.77	79.86	1	2	4	124.9775	nonToxic
197	TiO2	35.0	1814.0	-35.5	66.0	-9779	-4.16	-7.49	5.77	A549	Cancer	12	12.5	1575.73	6557	1.54	1.54	0.77	79.86	1	2	4	105284	nonToxic
198	TiO2	35.0	1814.0	-35.5	66.0	-9779	-4.16	-7.49	5.77	A549	Cancer	12	25.0	1575.73	6557	1.54	1.54	0.77	79.86	1	2	4	106.9252	nonToxic
199	TiO2	35.0	1814.0	-35.5	66.0	-9779	-4.16	-7.49	5.77	A549	Cancer	12	50.0	1575.73	6557	1.54	1.54	0.77	79.86	1	2	4	101.6231	nonToxic
200	TiO2	30.0	1843.0	-30.8	69.0	-9779	-4.16	-7.49	5.77	A549	Cancer	72	1e-05	1575.73	6557	1.54	1.54	0.77	79.86	1	2	4	101.5761	nonToxic
201	TiO2	30.0	1843.0	-30.8	69.0	-9779	-4.16	-7.49	5.77	A549	Cancer	72	6.25	1575.73	6557	1.54	1.54	0.77	79.86	1	2	4	91.4312	nonToxic
202	TiO2	30.0	1843.0	-30.8	69.0	-9779	-4.16	-7.49	5.77	A549	Cancer	72	12.5	1575.73	6557	1.54	1.54	0.77	79.86	1	2	4	89.2754	nonToxic
203	TiO2	30.0	1843.0	-30.8	69.0	-9779	-4.16	-7.49	5.77	A549	Cancer	72	25.0	1575.73	6557	1.54	1.54	0.77	79.86	1	2	4	90.7971	nonToxic
204	TiO2	30.0	1843.0	-30.8	69.0	-9779	-4.16	-7.49	5.77	A549	Cancer	72	50.0	1575.73	6557	1.54	1.54	0.77	79.86	1	2	4	81.9837	nonToxic
205	TiO2	30.0	1843.0	-30.8	69.0	-9779	-4.16	-7.49	5.77	A549	Cancer	12	1e-05	1575.73	6557	1.54	1.54	0.77	79.86	1	2	4	100.9919	nonToxic
206	TiO2	30.0	1843.0	-30.8	69.0	-9779	-4.16	-7.49	5.77	A549	Cancer	12	6.25	1575.73	6557	1.54	1.54	0.77	79.86	1	2	4	119.4229	nonToxic
207	TiO2	30.0	1843.0	-30.8	69.0	-9779	-4.16	-7.49	5.77	A549	Cancer	12	12.5	1575.73	6557	1.54	1.54	0.77	79.86	1	2	4	117.4031	nonToxic
208	TiO2	30.0	1843.0	-30.8	69.0	-9779	-4.16	-7.49	5.77	A549	Cancer	12	25.0	1575.73	6557	1.54	1.54	0.77	79.86	1	2	4	111.7538	nonToxic
209	TiO2	30.0	1843.0	-30.8	69.0	-9779	-4.16	-7.49	5.77	A549	Cancer	12	50.0	1575.73	6557	1.54	1.54	0.77	79.86	1	2	4	99.5401	nonToxic
210	TiO2	125.0	1054.0	-40.8	38.0	-9779	-4.16	-7.49	5.77	A549	Cancer	72	1e-05	1575.73	6557	1.54	1.54	0.77	79.86	1	2	4	101.7029	nonToxic
211	TiO2	125.0	1054.0	-40.8	38.0	-9779	-4.16	-7.49	5.77	A549	Cancer	72	6.25	1575.73	6557	1.54	1.54	0.77	79.86	1	2	4	68.4783	nonToxic
212	TiO2	125.0	1054.0	-40.8	38.0	-9779	-4.16	-7.49	5.77	A549	Cancer	72	12.5	1575.73	6557	1.54	1.54	0.77	79.86	1	2	4	57.6993	nonToxic
213	TiO2	125.0	1054.0	-40.8	38.0	-9779	-4.16	-7.49	5.77	A549	Cancer	72	25.0	1575.73	6557	1.54	1.54	0.77	79.86	1	2	4	51.6123	nonToxic
214	TiO2	125.0	1054.0	-40.8	38.0	-9779	-4.16	-7.49	5.77	A549	Cancer	72	50.0	1575.73	6557	1.54	1.54	0.77	79.86	1	2	4	44.5109	Toxic
215	TiO2	125.0	1054.0	-40.8	38.0	-9779	-4.16	-7.49	5.77	A549	Cancer	12	1e-05	1575.73	6557	1.54	1.54	0.77	79.86	1	2	4	100.8656	nonToxic
216	TiO2	125.0	1054.0	-40.8	38.0	-9779	-4.16	-7.49	5.77	A549	Cancer	12	6.25	1575.73	6557	1.54	1.54	0.77	79.86	1	2	4	102.3805	nonToxic
217	TiO2	125.0	1054.0	-40.8	38.0	-9779	-4.16	-7.49	5.77	A549	Cancer	12	12.5	1575.73	6557	1.54	1.54	0.77	79.86	1	2	4	90.2615	nonToxic
218	TiO2	125.0	1054.0	-40.8	38.0	-9779	-4.16	-7.49	5.77	A549	Cancer	12	25.0	1575.73	6557	1.54	1.54	0.77	79.86	1	2	4	88.1154	nonToxic
219	TiO2	125.0	1054.0	-40.8	38.0	-9779	-4.16	-7.49	5.77	A549	Cancer	12	50.0	1575.73	6557	1.54	1.54	0.77	79.86	1	2	4	80.5095	nonToxic
220	TiO2	33.7	303.0	-25.3	42.5	-9779	-4.16	-7.49	5.77	SW480	Cancer	24	0.1	1575.73	6557	1.54	1.54	0.77	79.86	1	2	4	102.5502	nonToxic
221	TiO2	33.7	303.0	-25.3	42.5	-9779	-4.16	-7.49	5.77	SW480	Cancer	24	1.0	1575.73	6557	1.54	1.54	0.77	79.86	1	2	4	87.8069	nonToxic
222	TiO2	33.7	303.0	-25.3	42.5	-9779	-4.16	-7.49	5.77	SW480	Cancer	24	10.0	1575.73	6557	1.54	1.54	0.77	79.86	1	2	4	71.2139	nonToxic
223	TiO2	33.7	303.0	-25.3	42.5	-9779	-4.16	-7.49	5.77	SW480	Cancer	24	0.1	1575.73	6557	1.54	1.54	0.77	79.86	1	2	4	79.6464	nonToxic
224	TiO2	33.7	303.0	-25.3	42.5	-9779	-4.16	-7.49	5.77	SW480	Cancer	24	1.0	1575.73	6557	1.54	1.54	0.77	79.86	1	2	4	73.7708	nonToxic
225	TiO2	33.7	303.0	-25.3	42.5	-9779	-4.16	-7.49	5.77	SW480	Cancer	24	10.0	1575.73	6557	1.54	1.54	0.77	79.86	1	2	4	75.6749	nonToxic
226	TiO2	33.7	308.0	-25.3	42.5	-9779	-4.16	-7.49	5.77	Caco2	Cancer	24	0.1	1575.73	6557	1.54	1.54	0.77	79.86	1	2	4	107.3156	nonToxic
227	TiO2	33.7	308.0	-25.3	42.5	-9779	-4.16	-7.49	5.77	Caco2	Cancer	24	1.0	1575.73	6557	1.54	1.54	0.77	79.86	1	2	4	116.3194	nonToxic
228	TiO2	33.7	308.0	-25.3	42.5	-9779	-4.16	-7.49	5.77	Caco2	Cancer	24	10.0	1575.73	6557	1.54	1.54	0.77	79.86	1	2	4	90.5247	nonToxic
229	TiO2	33.7	308.0	-25.3	42.5	-9779	-4.16	-7.49	5.77	Caco2	Cancer	24	100.0	1575.73	6557	1.54	1.54	0.77	79.86	1	2	4	116.8061	nonToxic
230	TiO2	33.7	308.0	-25.3	42.5	-9779	-4.16	-7.49	5.77	Caco2	Cancer	24	0.1	1575.73	6557	1.54	1.54	0.77	79.86	1	2	4	100.0152	nonToxic
231	TiO2	33.7	308.0	-25.3	42.5	-9779	-4.16	-7.49	5.77	Caco2	Cancer	24	1.0	1575.73	6557	1.54	1.54	0.77	79.86	1	2	4	86.1445	nonToxic
232	TiO2	33.7	308.0	-25.3	42.5	-9779	-4.16	-7.49	5.77	Caco2	Cancer	24	10.0	1575.73	6557	1.54	1.54	0.77	79.86	1	2	4	86.0837	nonToxic
233	TiO2	33.7	308.0	-25.3	42.5	-9779	-4.16	-7.49	5.77	Caco2	Cancer	24	100.0	1575.73	6557	1.54	1.54	0.77	79.86	1	2	4	106.5856	nonToxic
234	TiO2	33.7	303.0	-25.3	42.5	-9779	-4.16	-7.49	5.77	SW480	Cancer	48	0.1	1575.73	6557	1.54	1.54	0.77	79.86	1	2	4	103.6437	nonToxic
235	TiO2	33.7	303.0	-25.3	42.5	-9779	-4.16	-7.49	5.77	SW480	Cancer	48	1.0	1575.73	6557	1.54	1.54	0.77	79.86	1	2	4	99.1734	nonToxic
236	TiO2	33.7	303.0	-25.3	42.5	-9779	-4.16	-7.49	5.77	SW480	Cancer	48	10.0	1575.73	6557	1.54	1.54	0.77	79.86	1	2	4	104.3185	nonToxic
237	TiO2	33.7	303.0	-25.3	42.5	-9779	-4.16	-7.49	5.77	SW480	Cancer	48	100.0	1575.73	6557	1.54	1.54	0.77	79.86	1	2	4	83.3333	nonToxic
238	TiO2	33.7	303.0	-25.3	42.5	-9779	-4.16	-7.49	5.77	SW480	Cancer	24	0.1	1575.73	6557	1.54	1.54	0.77	79.86	1	2	4	93.8597	nonToxic
239	TiO2	33.7	303.0	-25.3	42.5	-9779	-4.16	-7.49	5.77	SW480	Cancer	24	1.0	1575.73	6557	1.54	1.54	0.77	79.86	1	2	4	90.2159	nonToxic
240	TiO2	33.7	303.0	-25.3	42.5	-9779	-4.16	-7.49	5.77	SW480	Cancer	24	10.0	1575.73	6557	1.54	1.54	0.77	79.86	1	2	4	101.9568	nonToxic
241	TiO2	33.7	308.0	-25.3	42.5	-9779	-4.16	-7.49	5.77	Caco2	Cancer	48	0.1	1575.73	6557	1.54	1.54	0.77	79.86	1	2	4	106.0908	nonToxic
242	TiO2	33.7	308.0	-25.3	42.5	-9779	-4.16	-7.49	5.77	Caco2	Cancer	48	1.0	1575.73	6557	1.54	1.54	0.77	79.86	1	2	4	101839	nonToxic
243	TiO2	33.7	308.0	-25.3	42.5	-9779	-4.16	-7.49	5.77	Caco2	Cancer	48	10.0	1575.73	6557	1.54	1.54	0.77	79.86	1	2	4	103.9649	nonToxic
244	TiO2	33.7	308.0	-25.3	42.5	-9779	-4.16	-7.49	5.77	Caco2	Cancer	48	100.0	1575.73	6557	1.54	1.54	0.77	79.86	1	2	4	124.7174	nonToxic
245	TiO2	33.7	308.0	-25.3	42.5	-9779	-4.16	-7.49	5.77	Caco2	Cancer	24	0.1	1575.73	6557	1.54	1.54	0.77	79.86	1	2	4	116.2139	nonToxic
246	TiO2	33.7	308.0	-25.3	42.5	-9779	-4.16	-7.49	5.77	Caco2	Cancer	24	1.0	1575.73	6557	1.54	1.54	0.77	79.86	1	2	4	91.4122	nonToxic
247	TiO2	33.7	308.0	-25.3	42.5	-9779	-4.16	-7.49	5.77	Caco2	Cancer	24	10.0	1575.73	6557	1.54	1.54	0.77	79.86	1	2	4	93.0319	nonToxic
248	TiO2	33.7	308.0	-25.3	42.5	-9779	-4.16	-7.49	5.77	Caco2	Cancer	24	100.0	1575.73	6557	1.54	1.54	0.77	79.86	1	2	4	105.9895	nonToxic
249	ZnO	45.3	310.0	32.7	21.3	-3608	-3.89	-7.2	5.67	HCMEC	Normal	24	1	662.44	2703	1.65	1.65	1.65	81.38	1	1	2	93.5233	nonToxic
250	ZnO	45.3	310.0	32.7	21.3	-3608	-3.89	-7.2	5.67	HCMEC	Normal	24	0.01	662.44	2703	1.65	1.65	1.65	81.38	1	1	2	98.7047	nonToxic
251	ZnO	45.3	310.0	32.7	21.3	-3608	-3.89	-7.2	5.67	HCMEC	Normal	24	0.1	662.44	2703	1.65	1.65	1.65	81.38	1	1	2	97.4093	nonToxic
252	ZnO	45.3	310.0	32.7	21.3	-3608	-3.89	-7.2	5.67	HCMEC	Normal	24	1.0	662.44	2703	1.65	1.65	1.65	81.38	1	1	2	97.9275	nonToxic
253	ZnO	45.3	310.0	32.7	21.3	-3608	-3.89	-7.2	5.67	HCMEC	Normal	24	5.0	662.44	2703	1.65	1.65	1.65	81.38	1	1	2	72.2798	nonToxic
254	ZnO	45.3	310.0	32.7	21.3	-3608	-3.89	-7.2	5.67	HCMEC	Normal	24	10.0	662.44	2703	1.65	1.65	1.65	81.38	1	1	2	62.4352	nonToxic
255	ZnO	45.3	310.0	32.7	21.3	-3608	-3.89	-7.2	5.67	HCMEC	Normal	24	20.0	662.44	2703	1.65	1.65	1.65	81.38	1	1	2	43.7824	Toxic
256	ZnO	45.3	310.0	32.7	21.3	-3608	-3.89	-7.2	5.67	HCMEC	Normal	24	50.0	662.44	2703	1.65	1.65	1.65	81.38	1	1	2	28.7565	Toxic
257	ZnO	45.3	310.0	32.7	21.3	-3608	-3.89	-7.2	5.67	HCMEC	Normal	24	100.0	662.44	2703	1.65	1.65	1.65	81.38	1	1	2	22.5389	Toxic
258	ZnO	45.3	310.0	32.7	21.3	-3608	-3.89	-7.2	5.67	HCMEC	Normal	12	1	662.44	2703	1.65	1.65	1.65	81.38	1	1	2	96.1039	nonToxic
259	ZnO	45.3	310.0	32.7	21.3	-3608	-3.89	-7.2	5.67	HCMEC	Normal	12	0.01	662.44	2703	1.65	1.65	1.65	81.38	1	1	2	98.1818	nonToxic
260	ZnO	45.3	310.0	32.7	21.3	-3608	-3.89	-7.2	5.67	HCMEC	Normal	12	0.1	662.44	2703	1.65	1.65	1.65	81.38	1	1	2	101039	nonToxic
261	ZnO	45.3	310.0	32.7	21.3	-3608	-3.89	-7.2	5.67	HCMEC	Normal	12	1.0	662.44	2703	1.65	1.65	1.65	81.38	1	1	2	99.2208	nonToxic
262	ZnO	45.3	310.0	32.7	21.3	-3608	-3.89	-7.2	5.67	HCMEC	Normal	12	5.0	662.44	2703	1.65	1.65	1.65	81.38	1	1	2	92.7273	nonToxic
263	ZnO	45.3	310.0	32.7	21.3	-3608	-3.89	-7.2	5.67	HCMEC	Normal	12	10.0	662.44	2703	1.65	1.65	1.65	81.38	1	1	2	75.3247	nonToxic
264	ZnO	45.3	310.0	32.7	21.3	-3608	-3.89	-7.2	5.67	HCMEC	Normal	12	20.0	662.44	2703	1.65	1.65	1.65	81.38	1	1	2	64.1558	nonToxic
265	ZnO	45.3	310.0	32.7	21.3	-3608	-3.89	-7.2	5.67	HCMEC	Normal	12	50.0	662.44	2703	1.65	1.65	1.65	81.38	1	1	2	36.6234	Toxic
266	ZnO	45.3	310.0	32.7	21.3	-3608	-3.89	-7.2	5.67	HCMEC	Normal	12	100.0	662.44	2703	1.65	1.65	1.65	81.38	1	1	2	33.5065	Toxic
267	ZnO	115.0	360.0	-10.0	14.4	-3608	-3.89	-7.2	5.67	HONDC	Normal	24	10.0	662.44	2703	1.65	1.65	1.65	81.38	1	1	2	105.62	nonToxic
268	ZnO	115.0	360.0	-10.0	14.4	-3608	-3.89	-7.2	5.67	HONDC	Normal	24	20.0	662.44	2703	1.65	1.65	1.65	81.38	1	1	2	108.74	nonToxic
269	ZnO	115.0	360.0	-10.0	14.4	-3608	-3.89	-7.2	5.67	HONDC	Normal	24	30.0	662.44	2703	1.65	1.65	1.65	81.38	1	1	2	36.16	Toxic
270	ZnO	115.0	360.0	-10.0	14.4	-3608	-3.89	-7.2	5.67	HONDC	Normal	24	50.0	662.44	2703	1.65	1.65	1.65	81.38	1	1	2	27.54	Toxic
271	ZnO	115.0	360.0	-10.0	14.4	-3608	-3.89	-7.2	5.67	HONDC	Normal	24	80.0	662.44	2703	1.65	1.65	1.65	81.38	1	1	2	30.17	Toxic
272	ZnO	115.0	500.0	-9.0	14.5	-3608	-3.89	-7.2	5.67	HONDC	Normal	24	10.0	662.44	2703	1.65	1.65	1.65	81.38	1	1	2	92.69	nonToxic
273	ZnO	115.0	500.0	-9.0	14.5	-3608	-3.89	-7.2	5.67	HONDC	Normal	24	20.0	662.44	2703	1.65	1.65	1.65	81.38	1	1	2	106.1	nonToxic
274	ZnO	115.0	500.0	-9.0	14.5	-3608	-3.89	-7.2	5.67	HONDC	Normal	24	30.0	662.44	2703	1.65	1.65	1.65	81.38	1	1	2	52.93	nonToxic
275	ZnO	115.0	500.0	-9.0	14.5	-3608	-3.89	-7.2	5.67	HONDC	Normal	24	50.0	662.44	2703	1.65	1.65	1.65	81.38	1	1	2	28.26	Toxic
276	ZnO	115.0	500.0	-9.0	14.5	-3608	-3.89	-7.2	5.67	HONDC	Normal	24	80.0	662.44	2703	1.65	1.65	1.65	81.38	1	1	2	29.46	Toxic
277	ZnO	115.0	360.0	-10.0	14.4	-3608	-3.89	-7.2	5.67	HONDC	Normal	24	10.0	662.44	2703	1.65	1.65	1.65	81.38	1	1	2	100.0	nonToxic
278	ZnO	115.0	360.0	-10.0	14.4	-3608	-3.89	-7.2	5.67	HONDC	Normal	24	20.0	662.44	2703	1.65	1.65	1.65	81.38	1	1	2	98.12	nonToxic
279	ZnO	115.0	360.0	-10.0	14.4	-3608	-3.89	-7.2	5.67	HONDC	Normal	24	30.0	662.44	2703	1.65	1.65	1.65	81.38	1	1	2	20.14	Toxic
280	ZnO	115.0	360.0	-10.0	14.4	-3608	-3.89	-7.2	5.67	HONDC	Normal	24	50.0	662.44	2703	1.65	1.65	1.65	81.38	1	1	2	-1.43	Toxic
281	ZnO	115.0	360.0	-10.0	14.4	-3608	-3.89	-7.2	5.67	HONDC	Normal	24	80.0	662.44	2703	1.65	1.65	1.65	81.38	1	1	2	2877	Toxic
282	ZnO	115.0	500.0	-9.0	14.5	-3608	-3.89	-7.2	5.67	HONDC	Normal	24	10.0	662.44	2703	1.65	1.65	1.65	81.38	1	1	2	106.76	nonToxic
283	ZnO	115.0	500.0	-9.0	14.5	-3608	-3.89	-7.2	5.67	HONDC	Normal	24	20.0	662.44	2703	1.65	1.65	1.65	81.38	1	1	2	101.58	nonToxic
284	ZnO	115.0	500.0	-9.0	14.5	-3608	-3.89	-7.2	5.67	HONDC	Normal	24	30.0	662.44	2703	1.65	1.65	1.65	81.38	1	1	2	26.76	Toxic
285	ZnO	115.0	500.0	-9.0	14.5	-3608	-3.89	-7.2	5.67	HONDC	Normal	24	50.0	662.44	2703	1.65	1.65	1.65	81.38	1	1	2	1438	Toxic
286	ZnO	115.0	500.0	-9.0	14.5	-3608	-3.89	-7.2	5.67	HONDC	Normal	24	80.0	662.44	2703	1.65	1.65	1.65	81.38	1	1	2	1.35	Toxic
287	ZnO	60.0	329.0	-9.3	7.34	-3608	-3.89	-7.2	5.67	A549	Cancer	24	1e-05	662.44	2703	1.65	1.65	1.65	81.38	1	1	2	100.0	nonToxic
288	ZnO	60.0	329.0	-9.3	7.34	-3608	-3.89	-7.2	5.67	A549	Cancer	24	5.0	662.44	2703	1.65	1.65	1.65	81.38	1	1	2	97.2081	nonToxic
289	ZnO	60.0	329.0	-9.3	7.34	-3608	-3.89	-7.2	5.67	A549	Cancer	24	10.0	662.44	2703	1.65	1.65	1.65	81.38	1	1	2	99.3638	nonToxic
290	ZnO	60.0	329.0	-9.3	7.34	-3608	-3.89	-7.2	5.67	A549	Cancer	24	20.0	662.44	2703	1.65	1.65	1.65	81.38	1	1	2	79.7573	nonToxic
291	ZnO	60.0	329.0	-9.3	7.34	-3608	-3.89	-7.2	5.67	A549	Cancer	24	40.0	662.44	2703	1.65	1.65	1.65	81.38	1	1	2	31.6136	Toxic
292	ZnO	60.0	329.0	-9.3	7.34	-3608	-3.89	-7.2	5.67	A549	Cancer	24	80.0	662.44	2703	1.65	1.65	1.65	81.38	1	1	2	15.2919	Toxic
293	ZnO	60.0	320.0	-7.5	7.34	-3608	-3.89	-7.2	5.67	A549	Cancer	24	1e-05	662.44	2703	1.65	1.65	1.65	81.38	1	1	2	100.0	nonToxic
294	ZnO	60.0	320.0	-7.5	7.34	-3608	-3.89	-7.2	5.67	A549	Cancer	24	5.0	662.44	2703	1.65	1.65	1.65	81.38	1	1	2	99.0558	nonToxic
295	ZnO	60.0	320.0	-7.5	7.34	-3608	-3.89	-7.2	5.67	A549	Cancer	24	10.0	662.44	2703	1.65	1.65	1.65	81.38	1	1	2	91.6649	nonToxic
296	ZnO	60.0	320.0	-7.5	7.34	-3608	-3.89	-7.2	5.67	A549	Cancer	24	20.0	662.44	2703	1.65	1.65	1.65	81.38	1	1	2	38.9018	Toxic
297	ZnO	60.0	320.0	-7.5	7.34	-3608	-3.89	-7.2	5.67	A549	Cancer	24	40.0	662.44	2703	1.65	1.65	1.65	81.38	1	1	2	23.9147	Toxic
298	ZnO	60.0	320.0	-7.5	7.34	-3608	-3.89	-7.2	5.67	A549	Cancer	24	80.0	662.44	2703	1.65	1.65	1.65	81.38	1	1	2	10.8779	Toxic
299	ZnO	60.0	936.0	-2.4	7.34	-3608	-3.89	-7.2	5.67	A549	Cancer	24	1e-05	662.44	2703	1.65	1.65	1.65	81.38	1	1	2	100.0	nonToxic
300	ZnO	60.0	936.0	-2.4	7.34	-3608	-3.89	-7.2	5.67	A549	Cancer	24	5.0	662.44	2703	1.65	1.65	1.65	81.38	1	1	2	97.6187	nonToxic
301	ZnO	60.0	936.0	-2.4	7.34	-3608	-3.89	-7.2	5.67	A549	Cancer	24	10.0	662.44	2703	1.65	1.65	1.65	81.38	1	1	2	81297	nonToxic
302	ZnO	60.0	936.0	-2.4	7.34	-3608	-3.89	-7.2	5.67	A549	Cancer	24	20.0	662.44	2703	1.65	1.65	1.65	81.38	1	1	2	23.4014	Toxic
303	ZnO	60.0	936.0	-2.4	7.34	-3608	-3.89	-7.2	5.67	A549	Cancer	24	40.0	662.44	2703	1.65	1.65	1.65	81.38	1	1	2	9.8514	Toxic
304	ZnO	60.0	936.0	-2.4	7.34	-3608	-3.89	-7.2	5.67	A549	Cancer	24	80.0	662.44	2703	1.65	1.65	1.65	81.38	1	1	2	10.9805	Toxic
305	ZnO	100.0	273.4	-11.7	20.0	-3608	-3.89	-7.2	5.67	SHSY5Y	Cancer	48	1e-05	662.44	2703	1.65	1.65	1.65	81.38	1	1	2	100.2654	nonToxic
306	ZnO	100.0	273.4	-11.7	20.0	-3608	-3.89	-7.2	5.67	SHSY5Y	Cancer	48	10.0	662.44	2703	1.65	1.65	1.65	81.38	1	1	2	96.4053	nonToxic
307	ZnO	100.0	273.4	-11.7	20.0	-3608	-3.89	-7.2	5.67	SHSY5Y	Cancer	48	15.0	662.44	2703	1.65	1.65	1.65	81.38	1	1	2	100.5549	nonToxic
308	ZnO	100.0	273.4	-11.7	20.0	-3608	-3.89	-7.2	5.67	SHSY5Y	Cancer	48	20.0	662.44	2703	1.65	1.65	1.65	81.38	1	1	2	82.0748	nonToxic
309	ZnO	100.0	273.4	-11.7	20.0	-3608	-3.89	-7.2	5.67	SHSY5Y	Cancer	48	25.0	662.44	2703	1.65	1.65	1.65	81.38	1	1	2	63.3293	nonToxic
310	ZnO	100.0	273.4	-11.7	20.0	-3608	-3.89	-7.2	5.67	SHSY5Y	Cancer	48	30.0	662.44	2703	1.65	1.65	1.65	81.38	1	1	2	60.0724	nonToxic
311	ZnO	100.0	273.4	-11.7	20.0	-3608	-3.89	-7.2	5.67	SHSY5Y	Cancer	48	35.0	662.44	2703	1.65	1.65	1.65	81.38	1	1	2	59.6381	nonToxic
312	ZnO	100.0	273.4	-11.7	20.0	-3608	-3.89	-7.2	5.67	SHSY5Y	Cancer	48	40.0	662.44	2703	1.65	1.65	1.65	81.38	1	1	2	63.9807	nonToxic
313	ZnO	100.0	273.4	-11.7	20.0	-3608	-3.89	-7.2	5.67	SHSY5Y	Cancer	48	80.0	662.44	2703	1.65	1.65	1.65	81.38	1	1	2	55.6333	nonToxic
314	ZnO	100.0	273.4	-11.7	20.0	-3608	-3.89	-7.2	5.67	SHSY5Y	Cancer	24	1e-05	662.44	2703	1.65	1.65	1.65	81.38	1	1	2	100.4584	nonToxic
315	ZnO	100.0	273.4	-11.7	20.0	-3608	-3.89	-7.2	5.67	SHSY5Y	Cancer	24	10.0	662.44	2703	1.65	1.65	1.65	81.38	1	1	2	105.4524	nonToxic
316	ZnO	100.0	273.4	-11.7	20.0	-3608	-3.89	-7.2	5.67	SHSY5Y	Cancer	24	15.0	662.44	2703	1.65	1.65	1.65	81.38	1	1	2	100.6755	nonToxic
317	ZnO	100.0	273.4	-11.7	20.0	-3608	-3.89	-7.2	5.67	SHSY5Y	Cancer	24	20.0	662.44	2703	1.65	1.65	1.65	81.38	1	1	2	93.2207	nonToxic
318	ZnO	100.0	273.4	-11.7	20.0	-3608	-3.89	-7.2	5.67	SHSY5Y	Cancer	24	25.0	662.44	2703	1.65	1.65	1.65	81.38	1	1	2	75.8987	nonToxic
319	ZnO	100.0	273.4	-11.7	20.0	-3608	-3.89	-7.2	5.67	SHSY5Y	Cancer	24	30.0	662.44	2703	1.65	1.65	1.65	81.38	1	1	2	71.2666	nonToxic
320	ZnO	100.0	273.4	-11.7	20.0	-3608	-3.89	-7.2	5.67	SHSY5Y	Cancer	24	35.0	662.44	2703	1.65	1.65	1.65	81.38	1	1	2	69.5296	nonToxic
321	ZnO	100.0	273.4	-11.7	20.0	-3608	-3.89	-7.2	5.67	SHSY5Y	Cancer	24	40.0	662.44	2703	1.65	1.65	1.65	81.38	1	1	2	69.9156	nonToxic
322	ZnO	100.0	273.4	-11.7	20.0	-3608	-3.89	-7.2	5.67	SHSY5Y	Cancer	24	80.0	662.44	2703	1.65	1.65	1.65	81.38	1	1	2	49.9397	Toxic
323	ZnO	100.0	273.4	-11.7	20.0	-3608	-3.89	-7.2	5.67	SHSY5Y	Cancer	6	1e-05	662.44	2703	1.65	1.65	1.65	81.38	1	1	2	100.6514	nonToxic
324	ZnO	100.0	273.4	-11.7	20.0	-3608	-3.89	-7.2	5.67	SHSY5Y	Cancer	6	10.0	662.44	2703	1.65	1.65	1.65	81.38	1	1	2	104994	nonToxic
325	ZnO	100.0	273.4	-11.7	20.0	-3608	-3.89	-7.2	5.67	SHSY5Y	Cancer	6	15.0	662.44	2703	1.65	1.65	1.65	81.38	1	1	2	101.0374	nonToxic
326	ZnO	100.0	273.4	-11.7	20.0	-3608	-3.89	-7.2	5.67	SHSY5Y	Cancer	6	20.0	662.44	2703	1.65	1.65	1.65	81.38	1	1	2	105.38	nonToxic
327	ZnO	100.0	273.4	-11.7	20.0	-3608	-3.89	-7.2	5.67	SHSY5Y	Cancer	6	25.0	662.44	2703	1.65	1.65	1.65	81.38	1	1	2	76.6224	nonToxic
328	ZnO	100.0	273.4	-11.7	20.0	-3608	-3.89	-7.2	5.67	SHSY5Y	Cancer	6	30.0	662.44	2703	1.65	1.65	1.65	81.38	1	1	2	59.8311	nonToxic
329	ZnO	100.0	273.4	-11.7	20.0	-3608	-3.89	-7.2	5.67	SHSY5Y	Cancer	6	35.0	662.44	2703	1.65	1.65	1.65	81.38	1	1	2	55.9711	nonToxic
330	ZnO	100.0	273.4	-11.7	20.0	-3608	-3.89	-7.2	5.67	SHSY5Y	Cancer	6	40.0	662.44	2703	1.65	1.65	1.65	81.38	1	1	2	53.6309	nonToxic
331	ZnO	100.0	273.4	-11.7	20.0	-3608	-3.89	-7.2	5.67	SHSY5Y	Cancer	6	80.0	662.44	2703	1.65	1.65	1.65	81.38	1	1	2	60.2171	nonToxic
332	ZnO	100.0	273.4	-11.7	20.0	-3608	-3.89	-7.2	5.67	SHSY5Y	Cancer	3	1e-05	662.44	2703	1.65	1.65	1.65	81.38	1	1	2	100.5066	nonToxic
333	ZnO	100.0	273.4	-11.7	20.0	-3608	-3.89	-7.2	5.67	SHSY5Y	Cancer	3	10.0	662.44	2703	1.65	1.65	1.65	81.38	1	1	2	101.9783	nonToxic
334	ZnO	100.0	273.4	-11.7	20.0	-3608	-3.89	-7.2	5.67	SHSY5Y	Cancer	3	15.0	662.44	2703	1.65	1.65	1.65	81.38	1	1	2	92.5694	nonToxic
335	ZnO	100.0	273.4	-11.7	20.0	-3608	-3.89	-7.2	5.67	SHSY5Y	Cancer	3	20.0	662.44	2703	1.65	1.65	1.65	81.38	1	1	2	86.4897	nonToxic
336	ZnO	100.0	273.4	-11.7	20.0	-3608	-3.89	-7.2	5.67	SHSY5Y	Cancer	3	25.0	662.44	2703	1.65	1.65	1.65	81.38	1	1	2	64994	nonToxic
337	ZnO	100.0	273.4	-11.7	20.0	-3608	-3.89	-7.2	5.67	SHSY5Y	Cancer	3	30.0	662.44	2703	1.65	1.65	1.65	81.38	1	1	2	57.0808	nonToxic
338	ZnO	100.0	273.4	-11.7	20.0	-3608	-3.89	-7.2	5.67	SHSY5Y	Cancer	3	35.0	662.44	2703	1.65	1.65	1.65	81.38	1	1	2	57.0326	nonToxic
339	ZnO	100.0	273.4	-11.7	20.0	-3608	-3.89	-7.2	5.67	SHSY5Y	Cancer	3	40.0	662.44	2703	1.65	1.65	1.65	81.38	1	1	2	50.2292	nonToxic
340	ZnO	100.0	273.4	-11.7	20.0	-3608	-3.89	-7.2	5.67	SHSY5Y	Cancer	3	80.0	662.44	2703	1.65	1.65	1.65	81.38	1	1	2	61.7732	nonToxic
341	ZnO	100.0	273.4	-11.7	20.0	-3608	-3.89	-7.2	5.67	SHSY5Y	Cancer	48	1e-05	662.44	2703	1.65	1.65	1.65	81.38	1	1	2	100.1351	nonToxic
342	ZnO	100.0	273.4	-11.7	20.0	-3608	-3.89	-7.2	5.67	SHSY5Y	Cancer	48	10.0	662.44	2703	1.65	1.65	1.65	81.38	1	1	2	77.2072	nonToxic
343	ZnO	100.0	273.4	-11.7	20.0	-3608	-3.89	-7.2	5.67	SHSY5Y	Cancer	48	15.0	662.44	2703	1.65	1.65	1.65	81.38	1	1	2	71.6667	nonToxic
344	ZnO	100.0	273.4	-11.7	20.0	-3608	-3.89	-7.2	5.67	SHSY5Y	Cancer	48	20.0	662.44	2703	1.65	1.65	1.65	81.38	1	1	2	55.8446	nonToxic
345	ZnO	100.0	273.4	-11.7	20.0	-3608	-3.89	-7.2	5.67	SHSY5Y	Cancer	48	25.0	662.44	2703	1.65	1.65	1.65	81.38	1	1	2	9.8311	Toxic
346	ZnO	100.0	273.4	-11.7	20.0	-3608	-3.89	-7.2	5.67	SHSY5Y	Cancer	48	30.0	662.44	2703	1.65	1.65	1.65	81.38	1	1	2	8.5811	Toxic
347	ZnO	100.0	273.4	-11.7	20.0	-3608	-3.89	-7.2	5.67	SHSY5Y	Cancer	48	35.0	662.44	2703	1.65	1.65	1.65	81.38	1	1	2	7.2973	Toxic
348	ZnO	100.0	273.4	-11.7	20.0	-3608	-3.89	-7.2	5.67	SHSY5Y	Cancer	48	40.0	662.44	2703	1.65	1.65	1.65	81.38	1	1	2	7.0721	Toxic
349	ZnO	100.0	273.4	-11.7	20.0	-3608	-3.89	-7.2	5.67	SHSY5Y	Cancer	24	1e-05	662.44	2703	1.65	1.65	1.65	81.38	1	1	2	100.1126	nonToxic
350	ZnO	100.0	273.4	-11.7	20.0	-3608	-3.89	-7.2	5.67	SHSY5Y	Cancer	24	10.0	662.44	2703	1.65	1.65	1.65	81.38	1	1	2	79.8649	nonToxic
351	ZnO	100.0	273.4	-11.7	20.0	-3608	-3.89	-7.2	5.67	SHSY5Y	Cancer	24	15.0	662.44	2703	1.65	1.65	1.65	81.38	1	1	2	80.4054	nonToxic
352	ZnO	100.0	273.4	-11.7	20.0	-3608	-3.89	-7.2	5.67	SHSY5Y	Cancer	24	20.0	662.44	2703	1.65	1.65	1.65	81.38	1	1	2	73.0405	nonToxic
353	ZnO	100.0	273.4	-11.7	20.0	-3608	-3.89	-7.2	5.67	SHSY5Y	Cancer	24	25.0	662.44	2703	1.65	1.65	1.65	81.38	1	1	2	15.1351	Toxic
354	ZnO	100.0	273.4	-11.7	20.0	-3608	-3.89	-7.2	5.67	SHSY5Y	Cancer	24	30.0	662.44	2703	1.65	1.65	1.65	81.38	1	1	2	11.7568	Toxic
355	ZnO	100.0	273.4	-11.7	20.0	-3608	-3.89	-7.2	5.67	SHSY5Y	Cancer	24	35.0	662.44	2703	1.65	1.65	1.65	81.38	1	1	2	9.7973	Toxic
356	ZnO	100.0	273.4	-11.7	20.0	-3608	-3.89	-7.2	5.67	SHSY5Y	Cancer	24	40.0	662.44	2703	1.65	1.65	1.65	81.38	1	1	2	8.8514	Toxic
357	ZnO	100.0	273.4	-11.7	20.0	-3608	-3.89	-7.2	5.67	SHSY5Y	Cancer	24	80.0	662.44	2703	1.65	1.65	1.65	81.38	1	1	2	-3.8739	Toxic
358	ZnO	100.0	273.4	-11.7	20.0	-3608	-3.89	-7.2	5.67	SHSY5Y	Cancer	6	1e-05	662.44	2703	1.65	1.65	1.65	81.38	1	1	2	100.2027	nonToxic
359	ZnO	100.0	273.4	-11.7	20.0	-3608	-3.89	-7.2	5.67	SHSY5Y	Cancer	6	10.0	662.44	2703	1.65	1.65	1.65	81.38	1	1	2	95.6081	nonToxic
360	ZnO	100.0	273.4	-11.7	20.0	-3608	-3.89	-7.2	5.67	SHSY5Y	Cancer	6	15.0	662.44	2703	1.65	1.65	1.65	81.38	1	1	2	86.2162	nonToxic
361	ZnO	100.0	273.4	-11.7	20.0	-3608	-3.89	-7.2	5.67	SHSY5Y	Cancer	6	20.0	662.44	2703	1.65	1.65	1.65	81.38	1	1	2	81.0811	nonToxic
362	ZnO	100.0	273.4	-11.7	20.0	-3608	-3.89	-7.2	5.67	SHSY5Y	Cancer	6	25.0	662.44	2703	1.65	1.65	1.65	81.38	1	1	2	72.3649	nonToxic
363	ZnO	100.0	273.4	-11.7	20.0	-3608	-3.89	-7.2	5.67	SHSY5Y	Cancer	6	30.0	662.44	2703	1.65	1.65	1.65	81.38	1	1	2	68.0405	nonToxic
364	ZnO	100.0	273.4	-11.7	20.0	-3608	-3.89	-7.2	5.67	SHSY5Y	Cancer	6	35.0	662.44	2703	1.65	1.65	1.65	81.38	1	1	2	60.7432	nonToxic
365	ZnO	100.0	273.4	-11.7	20.0	-3608	-3.89	-7.2	5.67	SHSY5Y	Cancer	6	40.0	662.44	2703	1.65	1.65	1.65	81.38	1	1	2	56.6892	nonToxic
366	ZnO	100.0	273.4	-11.7	20.0	-3608	-3.89	-7.2	5.67	SHSY5Y	Cancer	6	80.0	662.44	2703	1.65	1.65	1.65	81.38	1	1	2	30.0	Toxic
367	ZnO	100.0	273.4	-11.7	20.0	-3608	-3.89	-7.2	5.67	SHSY5Y	Cancer	3	1e-05	662.44	2703	1.65	1.65	1.65	81.38	1	1	2	100.2703	nonToxic
368	ZnO	100.0	273.4	-11.7	20.0	-3608	-3.89	-7.2	5.67	SHSY5Y	Cancer	3	10.0	662.44	2703	1.65	1.65	1.65	81.38	1	1	2	97.3649	nonToxic
369	ZnO	100.0	273.4	-11.7	20.0	-3608	-3.89	-7.2	5.67	SHSY5Y	Cancer	3	15.0	662.44	2703	1.65	1.65	1.65	81.38	1	1	2	90.8784	nonToxic
370	ZnO	100.0	273.4	-11.7	20.0	-3608	-3.89	-7.2	5.67	SHSY5Y	Cancer	3	20.0	662.44	2703	1.65	1.65	1.65	81.38	1	1	2	89.6622	nonToxic
371	ZnO	100.0	273.4	-11.7	20.0	-3608	-3.89	-7.2	5.67	SHSY5Y	Cancer	3	25.0	662.44	2703	1.65	1.65	1.65	81.38	1	1	2	76.8018	nonToxic
372	ZnO	100.0	273.4	-11.7	20.0	-3608	-3.89	-7.2	5.67	SHSY5Y	Cancer	3	30.0	662.44	2703	1.65	1.65	1.65	81.38	1	1	2	71036	nonToxic
373	ZnO	100.0	273.4	-11.7	20.0	-3608	-3.89	-7.2	5.67	SHSY5Y	Cancer	3	35.0	662.44	2703	1.65	1.65	1.65	81.38	1	1	2	64.6396	nonToxic
374	ZnO	100.0	273.4	-11.7	20.0	-3608	-3.89	-7.2	5.67	SHSY5Y	Cancer	3	40.0	662.44	2703	1.65	1.65	1.65	81.38	1	1	2	61.6667	nonToxic
375	ZnO	100.0	273.4	-11.7	20.0	-3608	-3.89	-7.2	5.67	SHSY5Y	Cancer	3	80.0	662.44	2703	1.65	1.65	1.65	81.38	1	1	2	48.2432	Toxic
376	ZnO	86.0	687.0	31.3	7.0	-3608	-3.89	-7.2	5.67	A549	Cancer	72	1e-05	662.44	2703	1.65	1.65	1.65	81.38	1	1	2	101.5007	nonToxic
377	ZnO	86.0	687.0	31.3	7.0	-3608	-3.89	-7.2	5.67	A549	Cancer	72	1.56	662.44	2703	1.65	1.65	1.65	81.38	1	1	2	91678	nonToxic
378	ZnO	86.0	687.0	31.3	7.0	-3608	-3.89	-7.2	5.67	A549	Cancer	72	3.13	662.44	2703	1.65	1.65	1.65	81.38	1	1	2	87.4215	nonToxic
379	ZnO	86.0	687.0	31.3	7.0	-3608	-3.89	-7.2	5.67	A549	Cancer	72	6.25	662.44	2703	1.65	1.65	1.65	81.38	1	1	2	67.94	nonToxic
380	ZnO	86.0	687.0	31.3	7.0	-3608	-3.89	-7.2	5.67	A549	Cancer	72	12.5	662.44	2703	1.65	1.65	1.65	81.38	1	1	2	4.7476	Toxic
381	ZnO	86.0	687.0	31.3	7.0	-3608	-3.89	-7.2	5.67	A549	Cancer	72	25.0	662.44	2703	1.65	1.65	1.65	81.38	1	1	2	2292	Toxic
382	ZnO	86.0	687.0	31.3	7.0	-3608	-3.89	-7.2	5.67	A549	Cancer	72	50.0	662.44	2703	1.65	1.65	1.65	81.38	1	1	2	7367	Toxic
383	ZnO	86.0	687.0	31.3	7.0	-3608	-3.89	-7.2	5.67	A549	Cancer	24	1e-05	662.44	2703	1.65	1.65	1.65	81.38	1	1	2	101.3115	nonToxic
384	ZnO	86.0	687.0	31.3	7.0	-3608	-3.89	-7.2	5.67	A549	Cancer	24	1.56	662.44	2703	1.65	1.65	1.65	81.38	1	1	2	98.0328	nonToxic
385	ZnO	86.0	687.0	31.3	7.0	-3608	-3.89	-7.2	5.67	A549	Cancer	24	3.13	662.44	2703	1.65	1.65	1.65	81.38	1	1	2	86.7213	nonToxic
386	ZnO	86.0	687.0	31.3	7.0	-3608	-3.89	-7.2	5.67	A549	Cancer	24	6.25	662.44	2703	1.65	1.65	1.65	81.38	1	1	2	78.8525	nonToxic
387	ZnO	86.0	687.0	31.3	7.0	-3608	-3.89	-7.2	5.67	A549	Cancer	24	12.5	662.44	2703	1.65	1.65	1.65	81.38	1	1	2	25082	Toxic
388	ZnO	86.0	687.0	31.3	7.0	-3608	-3.89	-7.2	5.67	A549	Cancer	24	25.0	662.44	2703	1.65	1.65	1.65	81.38	1	1	2	5.2459	Toxic
389	ZnO	86.0	687.0	31.3	7.0	-3608	-3.89	-7.2	5.67	A549	Cancer	24	50.0	662.44	2703	1.65	1.65	1.65	81.38	1	1	2	8.6066	Toxic
390	ZnO	86.0	687.0	31.3	7.0	-3608	-3.89	-7.2	5.67	A549	Cancer	12	1e-05	662.44	2703	1.65	1.65	1.65	81.38	1	1	2	101.3115	nonToxic
391	ZnO	86.0	687.0	31.3	7.0	-3608	-3.89	-7.2	5.67	A549	Cancer	12	1.56	662.44	2703	1.65	1.65	1.65	81.38	1	1	2	111.3115	nonToxic
392	ZnO	86.0	687.0	31.3	7.0	-3608	-3.89	-7.2	5.67	A549	Cancer	12	3.13	662.44	2703	1.65	1.65	1.65	81.38	1	1	2	91.3115	nonToxic
393	ZnO	86.0	687.0	31.3	7.0	-3608	-3.89	-7.2	5.67	A549	Cancer	12	6.25	662.44	2703	1.65	1.65	1.65	81.38	1	1	2	88.0328	nonToxic
394	ZnO	86.0	687.0	31.3	7.0	-3608	-3.89	-7.2	5.67	A549	Cancer	12	12.5	662.44	2703	1.65	1.65	1.65	81.38	1	1	2	89.0164	nonToxic
395	ZnO	86.0	687.0	31.3	7.0	-3608	-3.89	-7.2	5.67	A549	Cancer	12	25.0	662.44	2703	1.65	1.65	1.65	81.38	1	1	2	55.9016	nonToxic
396	ZnO	86.0	687.0	31.3	7.0	-3608	-3.89	-7.2	5.67	A549	Cancer	12	50.0	662.44	2703	1.65	1.65	1.65	81.38	1	1	2	51.9672	nonToxic
397	ZnO	52.0	640.0	29.4	15.0	-3608	-3.89	-7.2	5.67	A549	Cancer	72	1e-05	662.44	2703	1.65	1.65	1.65	81.38	1	1	2	101337	nonToxic
398	ZnO	52.0	640.0	29.4	15.0	-3608	-3.89	-7.2	5.67	A549	Cancer	72	1.56	662.44	2703	1.65	1.65	1.65	81.38	1	1	2	85457	nonToxic
399	ZnO	52.0	640.0	29.4	15.0	-3608	-3.89	-7.2	5.67	A549	Cancer	72	3.13	662.44	2703	1.65	1.65	1.65	81.38	1	1	2	83.8199	nonToxic
400	ZnO	52.0	640.0	29.4	15.0	-3608	-3.89	-7.2	5.67	A549	Cancer	72	6.25	662.44	2703	1.65	1.65	1.65	81.38	1	1	2	64.0109	nonToxic
401	ZnO	52.0	640.0	29.4	15.0	-3608	-3.89	-7.2	5.67	A549	Cancer	72	12.5	662.44	2703	1.65	1.65	1.65	81.38	1	1	2	2.4557	Toxic
402	ZnO	52.0	640.0	29.4	15.0	-3608	-3.89	-7.2	5.67	A549	Cancer	72	25.0	662.44	2703	1.65	1.65	1.65	81.38	1	1	2	1.9645	Toxic
403	ZnO	52.0	640.0	29.4	15.0	-3608	-3.89	-7.2	5.67	A549	Cancer	72	50.0	662.44	2703	1.65	1.65	1.65	81.38	1	1	2	4.2565	Toxic
404	ZnO	52.0	640.0	29.4	15.0	-3608	-3.89	-7.2	5.67	A549	Cancer	24	1e-05	662.44	2703	1.65	1.65	1.65	81.38	1	1	2	101.3115	nonToxic
405	ZnO	52.0	640.0	29.4	15.0	-3608	-3.89	-7.2	5.67	A549	Cancer	24	1.56	662.44	2703	1.65	1.65	1.65	81.38	1	1	2	99.1803	nonToxic
406	ZnO	52.0	640.0	29.4	15.0	-3608	-3.89	-7.2	5.67	A549	Cancer	24	3.13	662.44	2703	1.65	1.65	1.65	81.38	1	1	2	88.6885	nonToxic
407	ZnO	52.0	640.0	29.4	15.0	-3608	-3.89	-7.2	5.67	A549	Cancer	24	6.25	662.44	2703	1.65	1.65	1.65	81.38	1	1	2	81.4754	nonToxic
408	ZnO	52.0	640.0	29.4	15.0	-3608	-3.89	-7.2	5.67	A549	Cancer	24	12.5	662.44	2703	1.65	1.65	1.65	81.38	1	1	2	17.8688	Toxic
409	ZnO	52.0	640.0	29.4	15.0	-3608	-3.89	-7.2	5.67	A549	Cancer	24	25.0	662.44	2703	1.65	1.65	1.65	81.38	1	1	2	4.7541	Toxic
410	ZnO	52.0	640.0	29.4	15.0	-3608	-3.89	-7.2	5.67	A549	Cancer	24	50.0	662.44	2703	1.65	1.65	1.65	81.38	1	1	2	4.4262	Toxic
411	ZnO	52.0	640.0	29.4	15.0	-3608	-3.89	-7.2	5.67	A549	Cancer	12	1e-05	662.44	2703	1.65	1.65	1.65	81.38	1	1	2	101.1475	nonToxic
412	ZnO	52.0	640.0	29.4	15.0	-3608	-3.89	-7.2	5.67	A549	Cancer	12	1.56	662.44	2703	1.65	1.65	1.65	81.38	1	1	2	111.2295	nonToxic
413	ZnO	52.0	640.0	29.4	15.0	-3608	-3.89	-7.2	5.67	A549	Cancer	12	3.13	662.44	2703	1.65	1.65	1.65	81.38	1	1	2	106.3115	nonToxic
414	ZnO	52.0	640.0	29.4	15.0	-3608	-3.89	-7.2	5.67	A549	Cancer	12	6.25	662.44	2703	1.65	1.65	1.65	81.38	1	1	2	106.5574	nonToxic
415	ZnO	52.0	640.0	29.4	15.0	-3608	-3.89	-7.2	5.67	A549	Cancer	12	12.5	662.44	2703	1.65	1.65	1.65	81.38	1	1	2	73.4426	nonToxic
416	ZnO	52.0	640.0	29.4	15.0	-3608	-3.89	-7.2	5.67	A549	Cancer	12	25.0	662.44	2703	1.65	1.65	1.65	81.38	1	1	2	55.6557	nonToxic
417	ZnO	52.0	640.0	29.4	15.0	-3608	-3.89	-7.2	5.67	A549	Cancer	12	50.0	662.44	2703	1.65	1.65	1.65	81.38	1	1	2	54.5902	nonToxic
418	ZnO	7.5	795.0	27.4	90.0	-3608	-3.89	-7.2	5.67	A549	Cancer	72	1e-05	662.44	2703	1.65	1.65	1.65	81.38	1	1	2	101.4501	nonToxic
419	ZnO	7.5	795.0	27.4	90.0	-3608	-3.89	-7.2	5.67	A549	Cancer	72	1.56	662.44	2703	1.65	1.65	1.65	81.38	1	1	2	78.3037	nonToxic
420	ZnO	7.5	795.0	27.4	90.0	-3608	-3.89	-7.2	5.67	A549	Cancer	72	3.13	662.44	2703	1.65	1.65	1.65	81.38	1	1	2	68.7825	nonToxic
421	ZnO	7.5	795.0	27.4	90.0	-3608	-3.89	-7.2	5.67	A549	Cancer	72	6.25	662.44	2703	1.65	1.65	1.65	81.38	1	1	2	58.6046	nonToxic
422	ZnO	7.5	795.0	27.4	90.0	-3608	-3.89	-7.2	5.67	A549	Cancer	72	12.5	662.44	2703	1.65	1.65	1.65	81.38	1	1	2	34.6375	Toxic
423	ZnO	7.5	795.0	27.4	90.0	-3608	-3.89	-7.2	5.67	A549	Cancer	72	25.0	662.44	2703	1.65	1.65	1.65	81.38	1	1	2	1.4364	Toxic
424	ZnO	7.5	795.0	27.4	90.0	-3608	-3.89	-7.2	5.67	A549	Cancer	72	50.0	662.44	2703	1.65	1.65	1.65	81.38	1	1	2	3.2832	Toxic
425	ZnO	7.5	795.0	27.4	90.0	-3608	-3.89	-7.2	5.67	A549	Cancer	24	1e-05	662.44	2703	1.65	1.65	1.65	81.38	1	1	2	101.6644	nonToxic
426	ZnO	7.5	795.0	27.4	90.0	-3608	-3.89	-7.2	5.67	A549	Cancer	24	1.56	662.44	2703	1.65	1.65	1.65	81.38	1	1	2	99.3724	nonToxic
427	ZnO	7.5	795.0	27.4	90.0	-3608	-3.89	-7.2	5.67	A549	Cancer	24	3.13	662.44	2703	1.65	1.65	1.65	81.38	1	1	2	90.8595	nonToxic
428	ZnO	7.5	795.0	27.4	90.0	-3608	-3.89	-7.2	5.67	A549	Cancer	24	6.25	662.44	2703	1.65	1.65	1.65	81.38	1	1	2	78.7449	nonToxic
429	ZnO	7.5	795.0	27.4	90.0	-3608	-3.89	-7.2	5.67	A549	Cancer	24	12.5	662.44	2703	1.65	1.65	1.65	81.38	1	1	2	63.8472	nonToxic
430	ZnO	7.5	795.0	27.4	90.0	-3608	-3.89	-7.2	5.67	A549	Cancer	24	25.0	662.44	2703	1.65	1.65	1.65	81.38	1	1	2	15.5525	Toxic
431	ZnO	7.5	795.0	27.4	90.0	-3608	-3.89	-7.2	5.67	A549	Cancer	24	50.0	662.44	2703	1.65	1.65	1.65	81.38	1	1	2	2292	Toxic
432	ZnO	7.5	795.0	27.4	90.0	-3608	-3.89	-7.2	5.67	A549	Cancer	12	1e-05	662.44	2703	1.65	1.65	1.65	81.38	1	1	2	100.9756	nonToxic
433	ZnO	7.5	795.0	27.4	90.0	-3608	-3.89	-7.2	5.67	A549	Cancer	12	1.56	662.44	2703	1.65	1.65	1.65	81.38	1	1	2	99.8374	nonToxic
434	ZnO	7.5	795.0	27.4	90.0	-3608	-3.89	-7.2	5.67	A549	Cancer	12	3.13	662.44	2703	1.65	1.65	1.65	81.38	1	1	2	84878	nonToxic
435	ZnO	7.5	795.0	27.4	90.0	-3608	-3.89	-7.2	5.67	A549	Cancer	12	6.25	662.44	2703	1.65	1.65	1.65	81.38	1	1	2	84065	nonToxic
436	ZnO	7.5	795.0	27.4	90.0	-3608	-3.89	-7.2	5.67	A549	Cancer	12	12.5	662.44	2703	1.65	1.65	1.65	81.38	1	1	2	79187	nonToxic
437	ZnO	7.5	795.0	27.4	90.0	-3608	-3.89	-7.2	5.67	A549	Cancer	12	25.0	662.44	2703	1.65	1.65	1.65	81.38	1	1	2	35.6098	Toxic
438	ZnO	7.5	795.0	27.4	90.0	-3608	-3.89	-7.2	5.67	A549	Cancer	12	50.0	662.44	2703	1.65	1.65	1.65	81.38	1	1	2	21626	Toxic
439	ZnO	32.0	1093.0	21.6	37.0	-3608	-3.89	-7.2	5.67	A549	Cancer	72	1e-05	662.44	2703	1.65	1.65	1.65	81.38	1	1	2	102.2896	nonToxic
440	ZnO	32.0	1093.0	21.6	37.0	-3608	-3.89	-7.2	5.67	A549	Cancer	72	1.56	662.44	2703	1.65	1.65	1.65	81.38	1	1	2	80.6069	nonToxic
441	ZnO	32.0	1093.0	21.6	37.0	-3608	-3.89	-7.2	5.67	A549	Cancer	72	3.13	662.44	2703	1.65	1.65	1.65	81.38	1	1	2	72.0	nonToxic
442	ZnO	32.0	1093.0	21.6	37.0	-3608	-3.89	-7.2	5.67	A549	Cancer	72	6.25	662.44	2703	1.65	1.65	1.65	81.38	1	1	2	69.3517	nonToxic
443	ZnO	32.0	1093.0	21.6	37.0	-3608	-3.89	-7.2	5.67	A549	Cancer	72	12.5	662.44	2703	1.65	1.65	1.65	81.38	1	1	2	11.7517	Toxic
444	ZnO	32.0	1093.0	21.6	37.0	-3608	-3.89	-7.2	5.67	A549	Cancer	72	25.0	662.44	2703	1.65	1.65	1.65	81.38	1	1	2	3.5586	Toxic
445	ZnO	32.0	1093.0	21.6	37.0	-3608	-3.89	-7.2	5.67	A549	Cancer	72	50.0	662.44	2703	1.65	1.65	1.65	81.38	1	1	2	4.3035	Toxic
446	ZnO	32.0	1093.0	21.6	37.0	-3608	-3.89	-7.2	5.67	A549	Cancer	24	1e-05	662.44	2703	1.65	1.65	1.65	81.38	1	1	2	101.4433	nonToxic
447	ZnO	32.0	1093.0	21.6	37.0	-3608	-3.89	-7.2	5.67	A549	Cancer	24	1.56	662.44	2703	1.65	1.65	1.65	81.38	1	1	2	88.0825	nonToxic
448	ZnO	32.0	1093.0	21.6	37.0	-3608	-3.89	-7.2	5.67	A549	Cancer	24	3.13	662.44	2703	1.65	1.65	1.65	81.38	1	1	2	80.6598	nonToxic
449	ZnO	32.0	1093.0	21.6	37.0	-3608	-3.89	-7.2	5.67	A549	Cancer	24	6.25	662.44	2703	1.65	1.65	1.65	81.38	1	1	2	79.4227	nonToxic
450	ZnO	32.0	1093.0	21.6	37.0	-3608	-3.89	-7.2	5.67	A549	Cancer	24	12.5	662.44	2703	1.65	1.65	1.65	81.38	1	1	2	76.4536	nonToxic
451	ZnO	32.0	1093.0	21.6	37.0	-3608	-3.89	-7.2	5.67	A549	Cancer	24	25.0	662.44	2703	1.65	1.65	1.65	81.38	1	1	2	45.2784	Toxic
452	ZnO	32.0	1093.0	21.6	37.0	-3608	-3.89	-7.2	5.67	A549	Cancer	24	50.0	662.44	2703	1.65	1.65	1.65	81.38	1	1	2	6.6804	Toxic
453	ZnO	32.0	1093.0	21.6	37.0	-3608	-3.89	-7.2	5.67	A549	Cancer	12	1e-05	662.44	2703	1.65	1.65	1.65	81.38	1	1	2	100.8197	nonToxic
454	ZnO	32.0	1093.0	21.6	37.0	-3608	-3.89	-7.2	5.67	A549	Cancer	12	1.56	662.44	2703	1.65	1.65	1.65	81.38	1	1	2	102.2951	nonToxic
455	ZnO	32.0	1093.0	21.6	37.0	-3608	-3.89	-7.2	5.67	A549	Cancer	12	3.13	662.44	2703	1.65	1.65	1.65	81.38	1	1	2	93.4426	nonToxic
456	ZnO	32.0	1093.0	21.6	37.0	-3608	-3.89	-7.2	5.67	A549	Cancer	12	6.25	662.44	2703	1.65	1.65	1.65	81.38	1	1	2	94918	nonToxic
457	ZnO	32.0	1093.0	21.6	37.0	-3608	-3.89	-7.2	5.67	A549	Cancer	12	12.5	662.44	2703	1.65	1.65	1.65	81.38	1	1	2	98.1148	nonToxic
458	ZnO	32.0	1093.0	21.6	37.0	-3608	-3.89	-7.2	5.67	A549	Cancer	12	25.0	662.44	2703	1.65	1.65	1.65	81.38	1	1	2	55.8197	nonToxic
459	ZnO	32.0	1093.0	21.6	37.0	-3608	-3.89	-7.2	5.67	A549	Cancer	12	50.0	662.44	2703	1.65	1.65	1.65	81.38	1	1	2	24.3443	Toxic
460	ZnO	35.6	295.5	-41.6	27.9	-3608	-3.89	-7.2	5.67	SW480	Cancer	24	0.1	662.44	2703	1.65	1.65	1.65	81.38	1	1	2	99.3899	nonToxic
461	ZnO	35.6	295.5	-41.6	27.9	-3608	-3.89	-7.2	5.67	SW480	Cancer	24	10.0	662.44	2703	1.65	1.65	1.65	81.38	1	1	2	16.6812	Toxic
462	ZnO	35.6	295.5	-41.6	27.9	-3608	-3.89	-7.2	5.67	SW480	Cancer	24	100.0	662.44	2703	1.65	1.65	1.65	81.38	1	1	2	15.3939	Toxic
463	ZnO	35.6	295.5	-41.6	27.9	-3608	-3.89	-7.2	5.67	SW480	Cancer	24	0.1	662.44	2703	1.65	1.65	1.65	81.38	1	1	2	83.9423	nonToxic
464	ZnO	35.6	295.5	-41.6	27.9	-3608	-3.89	-7.2	5.67	SW480	Cancer	24	10.0	662.44	2703	1.65	1.65	1.65	81.38	1	1	2	26.3359	Toxic
465	ZnO	35.6	295.5	-41.6	27.9	-3608	-3.89	-7.2	5.67	SW480	Cancer	24	100.0	662.44	2703	1.65	1.65	1.65	81.38	1	1	2	18.6121	Toxic
466	ZnO	35.6	236.0	-41.6	27.9	-3608	-3.89	-7.2	5.67	Caco2	Cancer	24	0.1	662.44	2703	1.65	1.65	1.65	81.38	1	1	2	111.7895	nonToxic
467	ZnO	35.6	236.0	-41.6	27.9	-3608	-3.89	-7.2	5.67	Caco2	Cancer	24	1.0	662.44	2703	1.65	1.65	1.65	81.38	1	1	2	109.2632	nonToxic
468	ZnO	35.6	236.0	-41.6	27.9	-3608	-3.89	-7.2	5.67	Caco2	Cancer	24	0.1	662.44	2703	1.65	1.65	1.65	81.38	1	1	2	87.2481	nonToxic
469	ZnO	35.6	236.0	-41.6	27.9	-3608	-3.89	-7.2	5.67	Caco2	Cancer	24	1.0	662.44	2703	1.65	1.65	1.65	81.38	1	1	2	65.2331	nonToxic
470	ZnO	35.6	295.5	-41.6	27.9	-3608	-3.89	-7.2	5.67	SW480	Cancer	48	0.1	662.44	2703	1.65	1.65	1.65	81.38	1	1	2	114.2285	nonToxic
471	ZnO	35.6	295.5	-41.6	27.9	-3608	-3.89	-7.2	5.67	SW480	Cancer	48	1.0	662.44	2703	1.65	1.65	1.65	81.38	1	1	2	107.8156	nonToxic
472	ZnO	35.6	295.5	-41.6	27.9	-3608	-3.89	-7.2	5.67	SW480	Cancer	48	10.0	662.44	2703	1.65	1.65	1.65	81.38	1	1	2	3.3066	Toxic
473	ZnO	35.6	295.5	-41.6	27.9	-3608	-3.89	-7.2	5.67	SW480	Cancer	48	100.0	662.44	2703	1.65	1.65	1.65	81.38	1	1	2	4.8096	Toxic
474	ZnO	35.6	295.5	-41.6	27.9	-3608	-3.89	-7.2	5.67	SW480	Cancer	24	0.1	662.44	2703	1.65	1.65	1.65	81.38	1	1	2	102.2712	nonToxic
475	ZnO	35.6	295.5	-41.6	27.9	-3608	-3.89	-7.2	5.67	SW480	Cancer	24	10.0	662.44	2703	1.65	1.65	1.65	81.38	1	1	2	2004	Toxic
476	ZnO	35.6	295.5	-41.6	27.9	-3608	-3.89	-7.2	5.67	SW480	Cancer	24	100.0	662.44	2703	1.65	1.65	1.65	81.38	1	1	2	0.4008	Toxic
477	ZnO	35.6	236.0	-41.6	27.9	-3608	-3.89	-7.2	5.67	Caco2	Cancer	48	0.1	662.44	2703	1.65	1.65	1.65	81.38	1	1	2	119.2404	nonToxic
478	ZnO	35.6	236.0	-41.6	27.9	-3608	-3.89	-7.2	5.67	Caco2	Cancer	48	1.0	662.44	2703	1.65	1.65	1.65	81.38	1	1	2	127.4363	nonToxic
479	ZnO	35.6	236.0	-41.6	27.9	-3608	-3.89	-7.2	5.67	Caco2	Cancer	48	10.0	662.44	2703	1.65	1.65	1.65	81.38	1	1	2	116.3751	nonToxic
480	ZnO	35.6	236.0	-41.6	27.9	-3608	-3.89	-7.2	5.67	Caco2	Cancer	48	100.0	662.44	2703	1.65	1.65	1.65	81.38	1	1	2	40.8796	Toxic
481	ZnO	35.6	236.0	-41.6	27.9	-3608	-3.89	-7.2	5.67	Caco2	Cancer	24	0.1	662.44	2703	1.65	1.65	1.65	81.38	1	1	2	86.8566	nonToxic
482	ZnO	35.6	236.0	-41.6	27.9	-3608	-3.89	-7.2	5.67	Caco2	Cancer	24	1.0	662.44	2703	1.65	1.65	1.65	81.38	1	1	2	84.4578	nonToxic
